# Supplementary material for: Suppressing non-radiative recombination in metal halide perovskite solar cells by synergistic effect of ferroelasticity
Source: Nat Commun. 2023 Jan 17;14:256. doi: 10.1038/s41467-023-35837-1 (PMC9845300; doi:10.1038/s41467-023-35837-1)
Supplement: Supplementary file 3 — Source Data [file 41467_2023_35837_MOESM3_ESM.zip]

Archive with 50 entries (25 files):
- All figures/
- All figures/Figure-01/
- All figures/Figure-01/1.tif
- All figures/Figure-02/
- All figures/Figure-02/Fig-02.tif
- All figures/Figure-03/
- All figures/Figure-03/03.tif
- All figures/Figure-04/
- All figures/Figure-04/Fig-04.tif
- All figures/Figure-S1/
- All figures/Figure-S1/S1.tif
- All figures/Figure-S10/
- All figures/Figure-S10/10.tif
- All figures/Figure-S11/
- All figures/Figure-S11/11.tif
- All figures/Figure-S12/
- All figures/Figure-S12/12.tif
- All figures/Figure-S13/
- All figures/Figure-S13/13.tif
- All figures/Figure-S14/
- All figures/Figure-S14/14.tif
- All figures/Figure-S15/
- All figures/Figure-S15/15.tif
- All figures/Figure-S16/
- All figures/Figure-S16/16.tif
- All figures/Figure-S17/
- All figures/Figure-S17/17.tif
- All figures/Figure-S18/
- All figures/Figure-S18/18.tif
- All figures/Figure-S19/
- All figures/Figure-S19/19.tif
- All figures/Figure-S2/
- All figures/Figure-S2/S2.tif
- All figures/Figure-S20/
- All figures/Figure-S20/20.tif
- All figures/Figure-S3/
- All figures/Figure-S3/3.tif
- All figures/Figure-S4/
- All figures/Figure-S4/4.tif
- All figures/Figure-S5/
- All figures/Figure-S5/5.tif
- All figures/Figure-S6/
- All figures/Figure-S6/6.tif
- All figures/Figure-S7/
- All figures/Figure-S7/7.tif
- All figures/Figure-S8/
- All figures/Figure-S8/8.tif
- All figures/Figure-S9/
- All figures/Figure-S9/9.tif
- Raw-data.xlsx
