# Supplementary material for: Suppressing non-radiative recombination in metal halide perovskite solar cells by synergistic effect of ferroelasticity
Source: Nat Commun. 2023 Jan 17;14:256. doi: 10.1038/s41467-023-35837-1 (PMC9845300; doi:10.1038/s41467-023-35837-1)
Supplement: Supplementary file 3 — Source Data [file 41467_2023_35837_MOESM3_ESM.zip › Raw-data.xlsx]

## Sheet: Figure 1a
Figure 1a
		65 oC		75 oC		85 oC		95 oC		110 oC		130 oC		150 oC
	10	840	10	948	10	849	10	855	10	843	10	678	10	871
	10.01	867	10.01	925	10.01	850	10.01	860	10.01	871	10.01	727	10.01	875
	10.02	875	10.02	930	10.02	774	10.02	799	10.02	857	10.02	679	10.02	893
	10.03	887	10.03	892	10.03	824	10.03	787	10.03	895	10.03	704	10.03	865
	10.04	822	10.04	956	10.04	833	10.04	816	10.04	861	10.04	716	10.04	863
	10.05	882	10.05	911	10.05	871	10.05	770	10.05	872	10.05	691	10.05	857
	10.06	833	10.06	908	10.06	803	10.06	815	10.06	903	10.06	691	10.06	888
	10.07	838	10.07	946	10.07	803	10.07	843	10.07	873	10.07	730	10.07	869
	10.08	888	10.08	945	10.08	802	10.08	834	10.08	839	10.08	714	10.08	846
	10.09	923	10.09	955	10.09	788	10.09	861	10.09	856	10.09	689	10.09	875
	10.1	879	10.1	936	10.1	832	10.1	814	10.1	904	10.1	731	10.1	838
	10.11	882	10.11	921	10.11	815	10.11	790	10.11	874	10.11	721	10.11	826
	10.12	878	10.12	924	10.12	787	10.12	842	10.12	886	10.12	704	10.12	806
	10.13	868	10.13	908	10.13	803	10.13	815	10.13	865	10.13	672	10.13	832
	10.14	835	10.14	958	10.14	844	10.14	738	10.14	846	10.14	687	10.14	790
	10.15	905	10.15	938	10.15	808	10.15	837	10.15	832	10.15	700	10.15	813
	10.16	877	10.16	874	10.16	835	10.16	805	10.16	835	10.16	682	10.16	840
	10.17	903	10.17	886	10.17	847	10.17	786	10.17	849	10.17	715	10.17	904
	10.18	859	10.18	900	10.18	825	10.18	851	10.18	863	10.18	726	10.18	887
	10.19	894	10.19	913	10.19	835	10.19	813	10.19	879	10.19	672	10.19	855
	10.2	840	10.2	971	10.2	853	10.2	804	10.2	875	10.2	658	10.2	803
	10.21	850	10.21	917	10.21	805	10.21	854	10.21	865	10.21	695	10.21	837
	10.22	860	10.22	875	10.22	803	10.22	804	10.22	870	10.22	701	10.22	856
	10.23	852	10.23	909	10.23	869	10.23	766	10.23	864	10.23	688	10.23	838
	10.24	869	10.24	871	10.24	864	10.24	810	10.24	877	10.24	703	10.24	817
	10.25	823	10.25	894	10.25	810	10.25	857	10.25	831	10.25	646	10.25	853
	10.26	843	10.26	923	10.26	813	10.26	805	10.26	838	10.26	677	10.26	820
	10.27	876	10.27	861	10.27	852	10.27	859	10.27	840	10.27	701	10.27	834
	10.28	858	10.28	948	10.28	827	10.28	791	10.28	821	10.28	748	10.28	865
	10.29	849	10.29	875	10.29	853	10.29	812	10.29	881	10.29	721	10.29	823
	10.3	850	10.3	907	10.3	836	10.3	787	10.3	856	10.3	687	10.3	887
	10.31	839	10.31	898	10.31	823	10.31	818	10.31	872	10.31	686	10.31	867
	10.32	901	10.32	909	10.32	795	10.32	812	10.32	875	10.32	655	10.32	856
	10.33	842	10.33	919	10.33	817	10.33	826	10.33	858	10.33	714	10.33	874
	10.34	870	10.34	884	10.34	842	10.34	784	10.34	857	10.34	720	10.34	814
	10.35	861	10.35	937	10.35	843	10.35	813	10.35	839	10.35	722	10.35	815
	10.36	884	10.36	911	10.36	836	10.36	808	10.36	821	10.36	729	10.36	825
	10.37	909	10.37	937	10.37	773	10.37	795	10.37	830	10.37	648	10.37	905
	10.38	875	10.38	890	10.38	785	10.38	837	10.38	842	10.38	663	10.38	867
	10.39	860	10.39	927	10.39	749	10.39	784	10.39	796	10.39	709	10.39	803
	10.4	856	10.4	939	10.4	837	10.4	754	10.4	815	10.4	705	10.4	821
	10.41	819	10.41	879	10.41	850	10.41	755	10.41	829	10.41	699	10.41	864
	10.42	860	10.42	891	10.42	825	10.42	802	10.42	902	10.42	691	10.42	808
	10.43	803	10.43	874	10.43	785	10.43	761	10.43	839	10.43	654	10.43	808
	10.44	866	10.44	944	10.44	800	10.44	823	10.44	852	10.44	708	10.44	803
	10.45	886	10.45	936	10.45	837	10.45	766	10.45	800	10.45	699	10.45	789
	10.46	857	10.46	928	10.46	873	10.46	758	10.46	831	10.46	690	10.46	868
	10.47	873	10.47	863	10.47	841	10.47	807	10.47	823	10.47	676	10.47	837
	10.48	826	10.48	894	10.48	808	10.48	850	10.48	840	10.48	626	10.48	831
	10.49	843	10.49	893	10.49	794	10.49	790	10.49	803	10.49	716	10.49	818
	10.5	882	10.5	944	10.5	803	10.5	784	10.5	841	10.5	657	10.5	807
	10.51	881	10.51	909	10.51	797	10.51	791	10.51	805	10.51	702	10.51	864
	10.52	900	10.52	930	10.52	826	10.52	834	10.52	838	10.52	712	10.52	822
	10.53	879	10.53	929	10.53	857	10.53	807	10.53	848	10.53	695	10.53	835
	10.54	812	10.54	844	10.54	761	10.54	792	10.54	825	10.54	717	10.54	800
	10.55	825	10.55	848	10.55	812	10.55	827	10.55	824	10.55	727	10.55	838
	10.56	824	10.56	912	10.56	819	10.56	808	10.56	835	10.56	663	10.56	800
	10.57	843	10.57	911	10.57	790	10.57	807	10.57	796	10.57	715	10.57	808
	10.58	839	10.58	921	10.58	802	10.58	772	10.58	806	10.58	681	10.58	805
	10.59	813	10.59	953	10.59	810	10.59	780	10.59	834	10.59	652	10.59	813
	10.6	865	10.6	867	10.6	867	10.6	797	10.6	868	10.6	680	10.6	874
	10.61	887	10.61	905	10.61	775	10.61	834	10.61	831	10.61	680	10.61	832
	10.62	829	10.62	906	10.62	786	10.62	814	10.62	874	10.62	694	10.62	818
	10.63	891	10.63	895	10.63	766	10.63	777	10.63	799	10.63	697	10.63	807
	10.64	853	10.64	952	10.64	798	10.64	783	10.64	832	10.64	706	10.64	822
	10.65	860	10.65	938	10.65	770	10.65	763	10.65	795	10.65	671	10.65	840
	10.66	858	10.66	830	10.66	770	10.66	825	10.66	808	10.66	714	10.66	769
	10.67	860	10.67	837	10.67	804	10.67	797	10.67	766	10.67	690	10.67	831
	10.68	816	10.68	915	10.68	804	10.68	723	10.68	840	10.68	705	10.68	797
	10.69	854	10.69	876	10.69	833	10.69	752	10.69	842	10.69	661	10.69	800
	10.7	834	10.7	857	10.7	781	10.7	805	10.7	810	10.7	683	10.7	792
	10.71	807	10.71	843	10.71	818	10.71	758	10.71	797	10.71	680	10.71	858
	10.72	838	10.72	899	10.72	805	10.72	792	10.72	827	10.72	690	10.72	818
	10.73	784	10.73	921	10.73	819	10.73	807	10.73	805	10.73	714	10.73	812
	10.74	806	10.74	907	10.74	771	10.74	775	10.74	824	10.74	712	10.74	822
	10.75	836	10.75	886	10.75	827	10.75	758	10.75	857	10.75	681	10.75	744
	10.76	791	10.76	842	10.76	869	10.76	807	10.76	783	10.76	654	10.76	772
	10.77	834	10.77	870	10.77	856	10.77	778	10.77	810	10.77	716	10.77	881
	10.78	835	10.78	863	10.78	807	10.78	827	10.78	809	10.78	732	10.78	786
	10.79	842	10.79	895	10.79	794	10.79	788	10.79	802	10.79	680	10.79	814
	10.8	858	10.8	858	10.8	781	10.8	739	10.8	802	10.8	693	10.8	764
	10.81	839	10.81	922	10.81	819	10.81	800	10.81	821	10.81	714	10.81	780
	10.82	854	10.82	870	10.82	825	10.82	805	10.82	802	10.82	671	10.82	797
	10.83	846	10.83	878	10.83	831	10.83	802	10.83	817	10.83	725	10.83	881
	10.84	858	10.84	869	10.84	807	10.84	820	10.84	818	10.84	676	10.84	855
	10.85	816	10.85	876	10.85	804	10.85	830	10.85	782	10.85	677	10.85	826
	10.86	869	10.86	867	10.86	758	10.86	874	10.86	869	10.86	684	10.86	819
	10.87	813	10.87	869	10.87	816	10.87	788	10.87	806	10.87	714	10.87	853
	10.88	848	10.88	872	10.88	787	10.88	740	10.88	803	10.88	676	10.88	861
	10.89	831	10.89	888	10.89	833	10.89	770	10.89	798	10.89	665	10.89	838
	10.9	822	10.9	926	10.9	826	10.9	747	10.9	774	10.9	643	10.9	815
	10.91	840	10.91	909	10.91	809	10.91	786	10.91	835	10.91	721	10.91	852
	10.92	816	10.92	855	10.92	794	10.92	779	10.92	831	10.92	651	10.92	807
	10.93	852	10.93	837	10.93	772	10.93	786	10.93	784	10.93	678	10.93	847
	10.94	807	10.94	877	10.94	734	10.94	771	10.94	817	10.94	658	10.94	813
	10.95	843	10.95	898	10.95	791	10.95	780	10.95	813	10.95	703	10.95	853
	10.96	837	10.96	895	10.96	722	10.96	773	10.96	801	10.96	682	10.96	844
	10.97	846	10.97	816	10.97	751	10.97	762	10.97	794	10.97	655	10.97	809
	10.98	849	10.98	900	10.98	821	10.98	770	10.98	860	10.98	716	10.98	814
	10.99	841	10.99	831	10.99	822	10.99	750	10.99	824	10.99	703	10.99	821
	11	824	11	896	11	786	11	749	11	810	11	659	11	773
	11.01	836	11.01	871	11.01	767	11.01	770	11.01	767	11.01	687	11.01	787
	11.02	804	11.02	869	11.02	826	11.02	791	11.02	867	11.02	703	11.02	824
	11.03	802	11.03	844	11.03	798	11.03	775	11.03	816	11.03	717	11.03	773
	11.04	808	11.04	874	11.04	818	11.04	789	11.04	860	11.04	708	11.04	791
	11.05	850	11.05	856	11.05	826	11.05	798	11.05	840	11.05	719	11.05	758
	11.06	874	11.06	892	11.06	752	11.06	786	11.06	823	11.06	740	11.06	757
	11.07	823	11.07	864	11.07	797	11.07	787	11.07	822	11.07	710	11.07	770
	11.08	818	11.08	867	11.08	777	11.08	806	11.08	807	11.08	697	11.08	855
	11.09	891	11.09	875	11.09	800	11.09	788	11.09	769	11.09	709	11.09	816
	11.1	791	11.1	872	11.1	783	11.1	837	11.1	803	11.1	663	11.1	812
	11.11	817	11.11	884	11.11	786	11.11	802	11.11	801	11.11	666	11.11	832
	11.12	859	11.12	925	11.12	753	11.12	808	11.12	829	11.12	719	11.12	835
	11.13	852	11.13	899	11.13	771	11.13	791	11.13	842	11.13	710	11.13	816
	11.14	821	11.14	870	11.14	738	11.14	788	11.14	837	11.14	670	11.14	816
	11.15	773	11.15	905	11.15	825	11.15	767	11.15	819	11.15	675	11.15	841
	11.16	840	11.16	919	11.16	771	11.16	769	11.16	832	11.16	717	11.16	791
	11.17	838	11.17	854	11.17	792	11.17	784	11.17	864	11.17	775	11.17	812
	11.18	847	11.18	908	11.18	786	11.18	743	11.18	839	11.18	727	11.18	818
	11.19	848	11.19	877	11.19	823	11.19	762	11.19	852	11.19	726	11.19	760
	11.2	863	11.2	849	11.2	789	11.2	720	11.2	808	11.2	708	11.2	789
	11.21	901	11.21	839	11.21	798	11.21	782	11.21	824	11.21	703	11.21	809
	11.22	841	11.22	842	11.22	816	11.22	751	11.22	810	11.22	708	11.22	780
	11.23	847	11.23	847	11.23	815	11.23	749	11.23	802	11.23	727	11.23	834
	11.24	870	11.24	859	11.24	789	11.24	818	11.24	847	11.24	681	11.24	831
	11.25	823	11.25	903	11.25	799	11.25	816	11.25	785	11.25	672	11.25	781
	11.26	866	11.26	892	11.26	823	11.26	774	11.26	849	11.26	762	11.26	791
	11.27	840	11.27	864	11.27	812	11.27	825	11.27	791	11.27	736	11.27	800
	11.28	839	11.28	950	11.28	754	11.28	802	11.28	814	11.28	715	11.28	852
	11.29	832	11.29	866	11.29	764	11.29	739	11.29	856	11.29	741	11.29	810
	11.3	833	11.3	872	11.3	754	11.3	765	11.3	816	11.3	717	11.3	837
	11.31	855	11.31	875	11.31	802	11.31	749	11.31	854	11.31	742	11.31	847
	11.32	859	11.32	855	11.32	769	11.32	737	11.32	832	11.32	768	11.32	807
	11.33	827	11.33	848	11.33	821	11.33	800	11.33	816	11.33	761	11.33	782
	11.34	842	11.34	847	11.34	767	11.34	775	11.34	780	11.34	710	11.34	804
	11.35	815	11.35	881	11.35	740	11.35	751	11.35	784	11.35	752	11.35	851
	11.36	863	11.36	854	11.36	791	11.36	743	11.36	833	11.36	799	11.36	792
	11.37	838	11.37	861	11.37	807	11.37	787	11.37	785	11.37	774	11.37	805
	11.38	844	11.38	864	11.38	844	11.38	758	11.38	835	11.38	742	11.38	801
	11.39	832	11.39	893	11.39	788	11.39	781	11.39	808	11.39	782	11.39	779
	11.4	868	11.4	930	11.4	807	11.4	722	11.4	764	11.4	781	11.4	820
	11.41	834	11.41	884	11.41	781	11.41	782	11.41	768	11.41	780	11.41	856
	11.42	856	11.42	915	11.42	771	11.42	754	11.42	838	11.42	765	11.42	795
	11.43	848	11.43	902	11.43	801	11.43	797	11.43	863	11.43	743	11.43	844
	11.44	869	11.44	900	11.44	739	11.44	763	11.44	860	11.44	730	11.44	799
	11.45	864	11.45	926	11.45	753	11.45	741	11.45	757	11.45	744	11.45	851
	11.46	820	11.46	890	11.46	773	11.46	735	11.46	810	11.46	745	11.46	821
	11.47	885	11.47	876	11.47	777	11.47	797	11.47	819	11.47	797	11.47	848
	11.48	875	11.48	846	11.48	808	11.48	795	11.48	838	11.48	808	11.48	824
	11.49	857	11.49	853	11.49	813	11.49	750	11.49	825	11.49	785	11.49	822
	11.5	827	11.5	919	11.5	836	11.5	765	11.5	810	11.5	819	11.5	823
	11.51	856	11.51	856	11.51	818	11.51	762	11.51	790	11.51	827	11.51	838
	11.52	821	11.52	869	11.52	822	11.52	778	11.52	808	11.52	788	11.52	801
	11.53	873	11.53	875	11.53	799	11.53	808	11.53	814	11.53	814	11.53	769
	11.54	788	11.54	860	11.54	738	11.54	798	11.54	861	11.54	773	11.54	832
	11.55	867	11.55	957	11.55	756	11.55	763	11.55	813	11.55	798	11.55	800
	11.56	865	11.56	905	11.56	772	11.56	750	11.56	816	11.56	871	11.56	803
	11.57	844	11.57	858	11.57	785	11.57	805	11.57	813	11.57	818	11.57	794
	11.58	844	11.58	910	11.58	785	11.58	806	11.58	781	11.58	860	11.58	831
	11.59	872	11.59	910	11.59	777	11.59	790	11.59	815	11.59	798	11.59	751
	11.6	879	11.6	921	11.6	753	11.6	819	11.6	850	11.6	831	11.6	789
	11.61	839	11.61	834	11.61	785	11.61	768	11.61	825	11.61	883	11.61	797
	11.62	930	11.62	856	11.62	770	11.62	787	11.62	787	11.62	866	11.62	801
	11.63	857	11.63	909	11.63	741	11.63	777	11.63	864	11.63	870	11.63	866
	11.64	844	11.64	863	11.64	781	11.64	809	11.64	764	11.64	896	11.64	820
	11.65	855	11.65	925	11.65	796	11.65	805	11.65	824	11.65	870	11.65	800
	11.66	877	11.66	877	11.66	782	11.66	816	11.66	835	11.66	896	11.66	841
	11.67	875	11.67	876	11.67	786	11.67	804	11.67	820	11.67	819	11.67	796
	11.68	865	11.68	866	11.68	790	11.68	846	11.68	869	11.68	865	11.68	809
	11.69	860	11.69	883	11.69	829	11.69	834	11.69	829	11.69	884	11.69	798
	11.7	848	11.7	879	11.7	814	11.7	831	11.7	803	11.7	888	11.7	807
	11.71	871	11.71	953	11.71	857	11.71	854	11.71	841	11.71	892	11.71	784
	11.72	886	11.72	944	11.72	870	11.72	869	11.72	883	11.72	882	11.72	818
	11.73	902	11.73	902	11.73	844	11.73	856	11.73	848	11.73	917	11.73	798
	11.74	915	11.74	865	11.74	837	11.74	885	11.74	832	11.74	852	11.74	770
	11.75	906	11.75	902	11.75	823	11.75	885	11.75	866	11.75	930	11.75	768
	11.76	900	11.76	923	11.76	829	11.76	872	11.76	865	11.76	900	11.76	798
	11.77	901	11.77	947	11.77	783	11.77	867	11.77	836	11.77	962	11.77	795
	11.78	858	11.78	941	11.78	764	11.78	795	11.78	837	11.78	942	11.78	821
	11.79	868	11.79	936	11.79	840	11.79	791	11.79	885	11.79	933	11.79	816
	11.8	853	11.8	921	11.8	805	11.8	801	11.8	853	11.8	947	11.8	830
	11.81	859	11.81	939	11.81	809	11.81	863	11.81	863	11.81	942	11.81	816
	11.82	903	11.82	908	11.82	786	11.82	822	11.82	853	11.82	888	11.82	824
	11.83	843	11.83	944	11.83	777	11.83	792	11.83	807	11.83	941	11.83	784
	11.84	911	11.84	879	11.84	771	11.84	807	11.84	841	11.84	914	11.84	766
	11.85	888	11.85	898	11.85	772	11.85	781	11.85	870	11.85	946	11.85	819
	11.86	858	11.86	907	11.86	773	11.86	749	11.86	923	11.86	971	11.86	791
	11.87	876	11.87	919	11.87	780	11.87	818	11.87	913	11.87	951	11.87	855
	11.88	938	11.88	930	11.88	794	11.88	836	11.88	864	11.88	929	11.88	789
	11.89	887	11.89	917	11.89	810	11.89	792	11.89	853	11.89	991	11.89	770
	11.9	912	11.9	873	11.9	789	11.9	801	11.9	826	11.9	961	11.9	810
	11.91	861	11.91	916	11.91	795	11.91	779	11.91	871	11.91	1019	11.91	789
	11.92	902	11.92	926	11.92	834	11.92	790	11.92	838	11.92	946	11.92	803
	11.93	934	11.93	958	11.93	834	11.93	800	11.93	942	11.93	985	11.93	767
	11.94	910	11.94	985	11.94	798	11.94	837	11.94	893	11.94	989	11.94	765
	11.95	934	11.95	965	11.95	803	11.95	812	11.95	939	11.95	1008	11.95	823
	11.96	915	11.96	946	11.96	809	11.96	830	11.96	968	11.96	995	11.96	802
	11.97	895	11.97	916	11.97	761	11.97	775	11.97	911	11.97	1058	11.97	780
	11.98	958	11.98	938	11.98	779	11.98	773	11.98	954	11.98	1001	11.98	786
	11.99	930	11.99	937	11.99	831	11.99	791	11.99	938	11.99	1008	11.99	778
	12	954	12	939	12	794	12	841	12	930	12	1007	12	808
	12.01	978	12.01	981	12.01	830	12.01	844	12.01	920	12.01	1018	12.01	786
	12.02	951	12.02	979	12.02	832	12.02	812	12.02	954	12.02	1105	12.02	777
	12.03	919	12.03	1009	12.03	842	12.03	854	12.03	908	12.03	995	12.03	775
	12.04	905	12.04	988	12.04	797	12.04	863	12.04	924	12.04	991	12.04	768
	12.05	991	12.05	987	12.05	822	12.05	834	12.05	929	12.05	1024	12.05	822
	12.06	986	12.06	955	12.06	775	12.06	876	12.06	900	12.06	968	12.06	772
	12.07	988	12.07	964	12.07	770	12.07	840	12.07	980	12.07	994	12.07	802
	12.08	957	12.08	1007	12.08	786	12.08	893	12.08	943	12.08	1016	12.08	839
	12.09	1012	12.09	1011	12.09	848	12.09	800	12.09	944	12.09	1030	12.09	836
	12.1	963	12.1	997	12.1	835	12.1	881	12.1	969	12.1	1055	12.1	836
	12.11	967	12.11	952	12.11	782	12.11	910	12.11	976	12.11	1027	12.11	817
	12.12	987	12.12	941	12.12	773	12.12	888	12.12	1021	12.12	1032	12.12	829
	12.13	1021	12.13	951	12.13	853	12.13	843	12.13	1002	12.13	1017	12.13	827
	12.14	967	12.14	985	12.14	857	12.14	831	12.14	1070	12.14	1020	12.14	834
	12.15	1063	12.15	954	12.15	807	12.15	863	12.15	989	12.15	972	12.15	809
	12.16	1032	12.16	991	12.16	868	12.16	860	12.16	984	12.16	984	12.16	789
	12.17	965	12.17	958	12.17	822	12.17	817	12.17	990	12.17	949	12.17	783
	12.18	999	12.18	1026	12.18	794	12.18	886	12.18	958	12.18	973	12.18	836
	12.19	1040	12.19	977	12.19	834	12.19	867	12.19	1010	12.19	945	12.19	788
	12.2	1036	12.2	1003	12.2	798	12.2	877	12.2	1060	12.2	919	12.2	854
	12.21	1031	12.21	996	12.21	807	12.21	813	12.21	1056	12.21	951	12.21	799
	12.22	1013	12.22	1014	12.22	821	12.22	885	12.22	1088	12.22	974	12.22	804
	12.23	982	12.23	967	12.23	822	12.23	855	12.23	1100	12.23	953	12.23	770
	12.24	1022	12.24	993	12.24	788	12.24	842	12.24	1019	12.24	911	12.24	761
	12.25	1062	12.25	1024	12.25	791	12.25	888	12.25	1011	12.25	990	12.25	750
	12.26	1033	12.26	1008	12.26	875	12.26	851	12.26	1064	12.26	936	12.26	786
	12.27	1065	12.27	1012	12.27	801	12.27	903	12.27	1076	12.27	926	12.27	791
	12.28	1057	12.28	1028	12.28	847	12.28	859	12.28	1060	12.28	985	12.28	782
	12.29	1081	12.29	1027	12.29	872	12.29	866	12.29	1110	12.29	963	12.29	786
	12.3	1030	12.3	976	12.3	853	12.3	867	12.3	1090	12.3	929	12.3	740
	12.31	976	12.31	953	12.31	847	12.31	888	12.31	1122	12.31	889	12.31	762
	12.32	1071	12.32	1025	12.32	870	12.32	826	12.32	1080	12.32	910	12.32	798
	12.33	1143	12.33	1060	12.33	851	12.33	849	12.33	1032	12.33	927	12.33	783
	12.34	1134	12.34	1015	12.34	830	12.34	796	12.34	1093	12.34	939	12.34	804
	12.35	1093	12.35	1112	12.35	820	12.35	847	12.35	1118	12.35	862	12.35	827
	12.36	1112	12.36	1057	12.36	827	12.36	833	12.36	1098	12.36	832	12.36	802
	12.37	1119	12.37	1108	12.37	859	12.37	854	12.37	1089	12.37	852	12.37	791
	12.38	1097	12.38	1080	12.38	825	12.38	877	12.38	1051	12.38	864	12.38	816
	12.39	1089	12.39	1091	12.39	853	12.39	886	12.39	1061	12.39	901	12.39	839
	12.4	1132	12.4	1034	12.4	858	12.4	890	12.4	1080	12.4	875	12.4	763
	12.41	1128	12.41	1076	12.41	881	12.41	850	12.41	1143	12.41	856	12.41	769
	12.42	1234	12.42	1053	12.42	866	12.42	885	12.42	1076	12.42	917	12.42	784
	12.43	1155	12.43	1127	12.43	859	12.43	840	12.43	1063	12.43	873	12.43	835
	12.44	1154	12.44	1038	12.44	888	12.44	817	12.44	1057	12.44	863	12.44	762
	12.45	1159	12.45	1082	12.45	873	12.45	871	12.45	1102	12.45	832	12.45	788
	12.46	1202	12.46	1081	12.46	836	12.46	866	12.46	1088	12.46	834	12.46	784
	12.47	1200	12.47	1138	12.47	863	12.47	921	12.47	1102	12.47	837	12.47	747
	12.48	1127	12.48	1140	12.48	879	12.48	879	12.48	1034	12.48	890	12.48	804
	12.49	1172	12.49	1114	12.49	857	12.49	844	12.49	1017	12.49	846	12.49	769
	12.5	1187	12.5	1119	12.5	824	12.5	863	12.5	1044	12.5	856	12.5	803
	12.51	1181	12.51	1188	12.51	864	12.51	884	12.51	1072	12.51	860	12.51	787
	12.52	1224	12.52	1110	12.52	872	12.52	859	12.52	1056	12.52	863	12.52	790
	12.53	1223	12.53	1140	12.53	835	12.53	851	12.53	1029	12.53	830	12.53	795
	12.54	1268	12.54	1149	12.54	836	12.54	843	12.54	1077	12.54	861	12.54	833
	12.55	1243	12.55	1143	12.55	840	12.55	844	12.55	1003	12.55	821	12.55	812
	12.56	1169	12.56	1151	12.56	867	12.56	867	12.56	1002	12.56	824	12.56	843
	12.57	1217	12.57	1161	12.57	843	12.57	879	12.57	1029	12.57	846	12.57	827
	12.58	1220	12.58	1149	12.58	825	12.58	841	12.58	1068	12.58	826	12.58	807
	12.59	1227	12.59	1140	12.59	874	12.59	843	12.59	1005	12.59	820	12.59	788
	12.6	1276	12.6	1227	12.6	868	12.6	834	12.6	1013	12.6	800	12.6	805
	12.61	1234	12.61	1207	12.61	806	12.61	859	12.61	1005	12.61	830	12.61	830
	12.62	1323	12.62	1197	12.62	856	12.62	898	12.62	1015	12.62	796	12.62	810
	12.63	1252	12.63	1336	12.63	830	12.63	812	12.63	1036	12.63	817	12.63	815
	12.64	1378	12.64	1345	12.64	856	12.64	849	12.64	1024	12.64	855	12.64	850
	12.65	1375	12.65	1435	12.65	904	12.65	872	12.65	1012	12.65	878	12.65	835
	12.66	1350	12.66	1478	12.66	899	12.66	908	12.66	1042	12.66	910	12.66	893
	12.67	1475	12.67	1448	12.67	905	12.67	922	12.67	1091	12.67	932	12.67	865
	12.68	1479	12.68	1446	12.68	945	12.68	889	12.68	1027	12.68	912	12.68	917
	12.69	1417	12.69	1395	12.69	869	12.69	926	12.69	1099	12.69	951	12.69	958
	12.7	1337	12.7	1349	12.7	822	12.7	888	12.7	1031	12.7	928	12.7	954
	12.71	1261	12.71	1290	12.71	820	12.71	849	12.71	971	12.71	942	12.71	1043
	12.72	1207	12.72	1231	12.72	815	12.72	870	12.72	988	12.72	897	12.72	1019
	12.73	1171	12.73	1245	12.73	866	12.73	854	12.73	964	12.73	826	12.73	982
	12.74	1210	12.74	1219	12.74	840	12.74	800	12.74	957	12.74	819	12.74	911
	12.75	1171	12.75	1204	12.75	859	12.75	834	12.75	934	12.75	796	12.75	896
	12.76	1114	12.76	1120	12.76	789	12.76	813	12.76	934	12.76	816	12.76	841
	12.77	1145	12.77	1159	12.77	836	12.77	819	12.77	896	12.77	744	12.77	876
	12.78	1152	12.78	1174	12.78	798	12.78	789	12.78	929	12.78	770	12.78	822
	12.79	1227	12.79	1159	12.79	819	12.79	762	12.79	933	12.79	765	12.79	785
	12.8	1198	12.8	1126	12.8	846	12.8	791	12.8	882	12.8	760	12.8	865
	12.81	1154	12.81	1206	12.81	806	12.81	799	12.81	890	12.81	784	12.81	812
	12.82	1125	12.82	1113	12.82	769	12.82	824	12.82	908	12.82	783	12.82	834
	12.83	1148	12.83	1196	12.83	839	12.83	829	12.83	889	12.83	787	12.83	769
	12.84	1140	12.84	1154	12.84	800	12.84	774	12.84	901	12.84	811	12.84	754
	12.85	1115	12.85	1163	12.85	798	12.85	770	12.85	876	12.85	817	12.85	789
	12.86	1106	12.86	1166	12.86	895	12.86	799	12.86	850	12.86	764	12.86	791
	12.87	1083	12.87	1138	12.87	787	12.87	785	12.87	875	12.87	788	12.87	841
	12.88	1073	12.88	1169	12.88	810	12.88	799	12.88	935	12.88	769	12.88	806
	12.89	1158	12.89	1160	12.89	844	12.89	796	12.89	869	12.89	795	12.89	757
	12.9	1029	12.9	1127	12.9	838	12.9	860	12.9	904	12.9	809	12.9	801
	12.91	1066	12.91	1200	12.91	823	12.91	804	12.91	883	12.91	795	12.91	843
	12.92	1133	12.92	1154	12.92	819	12.92	852	12.92	865	12.92	793	12.92	825
	12.93	1147	12.93	1148	12.93	800	12.93	763	12.93	865	12.93	759	12.93	784
	12.94	1071	12.94	1097	12.94	800	12.94	768	12.94	829	12.94	771	12.94	749
	12.95	1062	12.95	1137	12.95	816	12.95	790	12.95	894	12.95	791	12.95	796
	12.96	1072	12.96	1136	12.96	834	12.96	766	12.96	879	12.96	756	12.96	836
	12.97	1083	12.97	1143	12.97	846	12.97	808	12.97	870	12.97	767	12.97	784
	12.98	1044	12.98	1107	12.98	802	12.98	771	12.98	817	12.98	764	12.98	738
	12.99	1109	12.99	1145	12.99	808	12.99	755	12.99	829	12.99	769	12.99	785
	13	1084	13	1120	13	792	13	748	13	852	13	784	13	794
	13.01	1152	13.01	1110	13.01	818	13.01	786	13.01	833	13.01	749	13.01	823
	13.02	1061	13.02	1060	13.02	794	13.02	778	13.02	812	13.02	745	13.02	773
	13.03	1044	13.03	1174	13.03	802	13.03	791	13.03	853	13.03	804	13.03	832
	13.04	1070	13.04	1114	13.04	832	13.04	794	13.04	891	13.04	752	13.04	789
	13.05	1062	13.05	1102	13.05	790	13.05	769	13.05	865	13.05	760	13.05	764
	13.06	1049	13.06	1100	13.06	779	13.06	777	13.06	839	13.06	772	13.06	805
	13.07	1097	13.07	1127	13.07	807	13.07	785	13.07	839	13.07	804	13.07	829
	13.08	1079	13.08	1063	13.08	804	13.08	781	13.08	836	13.08	764	13.08	840
	13.09	1029	13.09	1132	13.09	809	13.09	808	13.09	834	13.09	800	13.09	830
	13.1	1055	13.1	1162	13.1	809	13.1	823	13.1	835	13.1	807	13.1	818
	13.11	1017	13.11	1085	13.11	810	13.11	763	13.11	839	13.11	783	13.11	785
	13.12	1051	13.12	1066	13.12	877	13.12	782	13.12	908	13.12	759	13.12	820
	13.13	1024	13.13	1118	13.13	768	13.13	761	13.13	831	13.13	774	13.13	756
	13.14	1062	13.14	1153	13.14	794	13.14	817	13.14	866	13.14	752	13.14	814
	13.15	1016	13.15	1140	13.15	794	13.15	813	13.15	905	13.15	766	13.15	867
	13.16	1061	13.16	1144	13.16	820	13.16	743	13.16	870	13.16	762	13.16	861
	13.17	1064	13.17	1112	13.17	842	13.17	760	13.17	868	13.17	713	13.17	848
	13.18	1071	13.18	1085	13.18	799	13.18	786	13.18	857	13.18	757	13.18	789
	13.19	1028	13.19	1119	13.19	772	13.19	729	13.19	872	13.19	730	13.19	833
	13.2	981	13.2	1128	13.2	807	13.2	758	13.2	898	13.2	792	13.2	795
	13.21	1043	13.21	1105	13.21	809	13.21	794	13.21	866	13.21	762	13.21	846
	13.22	1066	13.22	1063	13.22	802	13.22	717	13.22	791	13.22	728	13.22	825
	13.23	1094	13.23	1089	13.23	829	13.23	797	13.23	781	13.23	758	13.23	803
	13.24	1031	13.24	1116	13.24	861	13.24	795	13.24	843	13.24	803	13.24	847
	13.25	1057	13.25	1105	13.25	766	13.25	738	13.25	851	13.25	801	13.25	840
	13.26	1008	13.26	1083	13.26	821	13.26	796	13.26	873	13.26	823	13.26	796
	13.27	998	13.27	1045	13.27	808	13.27	765	13.27	824	13.27	769	13.27	827
	13.28	1003	13.28	1044	13.28	814	13.28	766	13.28	885	13.28	772	13.28	857
	13.29	950	13.29	1055	13.29	791	13.29	803	13.29	854	13.29	803	13.29	794
	13.3	1071	13.3	1091	13.3	745	13.3	754	13.3	816	13.3	759	13.3	823
	13.31	1070	13.31	1034	13.31	816	13.31	785	13.31	791	13.31	746	13.31	839
	13.32	1077	13.32	1135	13.32	799	13.32	752	13.32	820	13.32	780	13.32	802
	13.33	1049	13.33	1110	13.33	816	13.33	758	13.33	814	13.33	798	13.33	854
	13.34	1061	13.34	1082	13.34	760	13.34	820	13.34	819	13.34	732	13.34	827
	13.35	1072	13.35	1082	13.35	787	13.35	760	13.35	827	13.35	754	13.35	773
	13.36	1059	13.36	1066	13.36	787	13.36	758	13.36	886	13.36	780	13.36	854
	13.37	1080	13.37	1120	13.37	853	13.37	797	13.37	817	13.37	778	13.37	853
	13.38	1044	13.38	1100	13.38	834	13.38	770	13.38	815	13.38	806	13.38	851
	13.39	1032	13.39	1125	13.39	846	13.39	806	13.39	838	13.39	770	13.39	810
	13.4	1041	13.4	1095	13.4	803	13.4	767	13.4	873	13.4	848	13.4	824
	13.41	1050	13.41	1094	13.41	832	13.41	790	13.41	848	13.41	825	13.41	867
	13.42	1068	13.42	1119	13.42	842	13.42	765	13.42	861	13.42	792	13.42	879
	13.43	1066	13.43	1083	13.43	826	13.43	794	13.43	826	13.43	805	13.43	856
	13.44	1079	13.44	1106	13.44	799	13.44	774	13.44	876	13.44	812	13.44	844
	13.45	1061	13.45	1123	13.45	834	13.45	837	13.45	872	13.45	797	13.45	877
	13.46	1166	13.46	1083	13.46	846	13.46	807	13.46	886	13.46	771	13.46	847
	13.47	1064	13.47	1129	13.47	834	13.47	753	13.47	842	13.47	886	13.47	857
	13.48	1101	13.48	1221	13.48	822	13.48	813	13.48	830	13.48	864	13.48	844
	13.49	1134	13.49	1258	13.49	859	13.49	826	13.49	857	13.49	845	13.49	857
	13.5	1127	13.5	1188	13.5	839	13.5	809	13.5	879	13.5	859	13.5	910
	13.51	1197	13.51	1281	13.51	818	13.51	842	13.51	790	13.51	871	13.51	896
	13.52	1254	13.52	1326	13.52	870	13.52	856	13.52	886	13.52	875	13.52	902
	13.53	1265	13.53	1451	13.53	909	13.53	877	13.53	944	13.53	869	13.53	898
	13.54	1335	13.54	1495	13.54	920	13.54	840	13.54	954	13.54	914	13.54	932
	13.55	1410	13.55	1689	13.55	941	13.55	870	13.55	937	13.55	925	13.55	938
	13.56	1591	13.56	1684	13.56	920	13.56	844	13.56	1020	13.56	980	13.56	970
	13.57	1606	13.57	1814	13.57	994	13.57	938	13.57	1015	13.57	1036	13.57	1026
	13.58	1596	13.58	1914	13.58	1070	13.58	884	13.58	1055	13.58	1032	13.58	1135
	13.59	1679	13.59	1966	13.59	1012	13.59	947	13.59	1071	13.59	1111	13.59	1162
	13.6	1679	13.6	1948	13.6	1055	13.6	917	13.6	1107	13.6	1173	13.6	1237
	13.61	1590	13.61	1956	13.61	1061	13.61	959	13.61	1061	13.61	1145	13.61	1297
	13.62	1680	13.62	2006	13.62	1065	13.62	895	13.62	1051	13.62	1184	13.62	1474
	13.63	1813	13.63	1978	13.63	1056	13.63	986	13.63	1119	13.63	1192	13.63	1465
	13.64	1758	13.64	2068	13.64	1047	13.64	973	13.64	1132	13.64	1254	13.64	1467
	13.65	1757	13.65	2121	13.65	1075	13.65	954	13.65	1193	13.65	1287	13.65	1403
	13.66	1762	13.66	2158	13.66	1023	13.66	968	13.66	1165	13.66	1218	13.66	1482
	13.67	1787	13.67	2108	13.67	1044	13.67	1004	13.67	1078	13.67	1217	13.67	1436
	13.68	1737	13.68	2154	13.68	1086	13.68	1037	13.68	1146	13.68	1249	13.68	1503
	13.69	1859	13.69	2159	13.69	1083	13.69	971	13.69	1155	13.69	1329	13.69	1528
	13.7	1842	13.7	2227	13.7	1178	13.7	1025	13.7	1188	13.7	1248	13.7	1556
	13.71	1849	13.71	2317	13.71	1153	13.71	989	13.71	1168	13.71	1305	13.71	1593
	13.72	1852	13.72	2185	13.72	1146	13.72	1026	13.72	1184	13.72	1250	13.72	1450
	13.73	1976	13.73	2263	13.73	1188	13.73	1019	13.73	1186	13.73	1300	13.73	1509
	13.74	2005	13.74	2319	13.74	1167	13.74	1062	13.74	1233	13.74	1434	13.74	1574
	13.75	2006	13.75	2336	13.75	1112	13.75	1020	13.75	1226	13.75	1404	13.75	1610
	13.76	2177	13.76	2414	13.76	1200	13.76	1021	13.76	1218	13.76	1478	13.76	1556
	13.77	2186	13.77	2580	13.77	1201	13.77	1058	13.77	1285	13.77	1503	13.77	1711
	13.78	2186	13.78	2562	13.78	1230	13.78	1111	13.78	1280	13.78	1489	13.78	1671
	13.79	2229	13.79	2600	13.79	1281	13.79	1070	13.79	1297	13.79	1529	13.79	1601
	13.8	2303	13.8	2654	13.8	1255	13.8	1145	13.8	1304	13.8	1572	13.8	1758
	13.81	2454	13.81	2818	13.81	1323	13.81	1089	13.81	1366	13.81	1668	13.81	1731
	13.82	2510	13.82	2913	13.82	1388	13.82	1131	13.82	1436	13.82	1737	13.82	1789
	13.83	2641	13.83	3084	13.83	1436	13.83	1228	13.83	1420	13.83	1654	13.83	1782
	13.84	2774	13.84	3245	13.84	1483	13.84	1233	13.84	1491	13.84	1754	13.84	1877
	13.85	2905	13.85	3354	13.85	1538	13.85	1303	13.85	1533	13.85	1868	13.85	1934
	13.86	3212	13.86	3566	13.86	1687	13.86	1386	13.86	1646	13.86	2021	13.86	1994
	13.87	3366	13.87	4050	13.87	1717	13.87	1438	13.87	1718	13.87	2043	13.87	2107
	13.88	3737	13.88	4269	13.88	1867	13.88	1505	13.88	1830	13.88	2288	13.88	2299
	13.89	4151	13.89	4892	13.89	2066	13.89	1627	13.89	1979	13.89	2348	13.89	2423
	13.9	4682	13.9	5613	13.9	2392	13.9	1811	13.9	2155	13.9	2624	13.9	2526
	13.91	5329	13.91	6562	13.91	2758	13.91	1961	13.91	2477	13.91	2819	13.91	2791
	13.92	6415	13.92	7837	13.92	3155	13.92	2262	13.92	2738	13.92	3040	13.92	3145
	13.93	7554	13.93	9774	13.93	3719	13.93	2514	13.93	3271	13.93	3485	13.93	3556
	13.94	9558	13.94	12543	13.94	4622	13.94	3016	13.94	4036	13.94	4153	13.94	4068
	13.95	12178	13.95	16332	13.95	5476	13.95	3871	13.95	4899	13.95	4697	13.95	4932
	13.96	15940	13.96	22155	13.96	6970	13.96	4773	13.96	6449	13.96	5726	13.96	5949
	13.97	21772	13.97	31048	13.97	9062	13.97	6070	13.97	8698	13.97	7014	13.97	7316
	13.98	30398	13.98	45668	13.98	12165	13.98	7880	13.98	11736	13.98	8987	13.98	9477
	13.99	43365	13.99	65794	13.99	16382	13.99	10612	13.99	16420	13.99	11591	13.99	12424
	14	61983	14	93480	14	22033	14	14140	14	23520	14	15575	14	15965
	14.01	87292	14.01	124479	14.01	28814	14.01	19301	14.01	33297	14.01	21349	14.01	20934
	14.02	111965	14.02	153200	14.02	35180	14.02	24196	14.02	44838	14.02	29429	14.02	28019
	14.03	127786	14.03	173136	14.03	38318	14.03	28917	14.03	54585	14.03	38712	14.03	38048
	14.04	128820	14.04	175268	14.04	37622	14.04	31463	14.04	58944	14.04	48785	14.04	51495
	14.05	117221	14.05	162052	14.05	34262	14.05	30220	14.05	55844	14.05	57199	14.05	68604
	14.06	99894	14.06	139125	14.06	29436	14.06	27468	14.06	48552	14.06	61685	14.06	89051
	14.07	81242	14.07	110827	14.07	23878	14.07	23184	14.07	39844	14.07	62422	14.07	109313
	14.08	60998	14.08	83804	14.08	18409	14.08	18738	14.08	31143	14.08	57112	14.08	120691
	14.09	42502	14.09	59184	14.09	13334	14.09	14071	14.09	22344	14.09	49874	14.09	119434
	14.1	27981	14.1	38734	14.1	9247	14.1	10159	14.1	15026	14.1	40573	14.1	106650
	14.11	18177	14.11	24804	14.11	6445	14.11	6827	14.11	9434	14.11	31345	14.11	89320
	14.12	12848	14.12	16437	14.12	4888	14.12	4862	14.12	6207	14.12	23550	14.12	69956
	14.13	9624	14.13	11835	14.13	3915	14.13	3604	14.13	4810	14.13	16755	14.13	51344
	14.14	7708	14.14	9374	14.14	3137	14.14	2844	14.14	3685	14.14	11727	14.14	35108
	14.15	6460	14.15	7680	14.15	2782	14.15	2486	14.15	3075	14.15	8393	14.15	21627
	14.16	5550	14.16	6566	14.16	2431	14.16	2043	14.16	2699	14.16	6645	14.16	13312
	14.17	4958	14.17	5793	14.17	2144	14.17	1928	14.17	2350	14.17	5286	14.17	8889
	14.18	4413	14.18	5085	14.18	1933	14.18	1770	14.18	2154	14.18	4455	14.18	6345
	14.19	4036	14.19	4473	14.19	1823	14.19	1591	14.19	1939	14.19	3702	14.19	5078
	14.2	3596	14.2	4065	14.2	1711	14.2	1511	14.2	1802	14.2	3420	14.2	4296
	14.21	3316	14.21	3839	14.21	1621	14.21	1410	14.21	1632	14.21	2948	14.21	3861
	14.22	3105	14.22	3483	14.22	1476	14.22	1339	14.22	1607	14.22	2695	14.22	3324
	14.23	2942	14.23	3208	14.23	1481	14.23	1279	14.23	1506	14.23	2410	14.23	3034
	14.24	2797	14.24	3084	14.24	1362	14.24	1200	14.24	1408	14.24	2237	14.24	2711
	14.25	2522	14.25	2947	14.25	1329	14.25	1244	14.25	1399	14.25	2063	14.25	2512
	14.26	2331	14.26	2713	14.26	1281	14.26	1122	14.26	1384	14.26	1961	14.26	2365
	14.27	2172	14.27	2555	14.27	1252	14.27	1135	14.27	1275	14.27	1802	14.27	2160
	14.28	2192	14.28	2465	14.28	1184	14.28	1091	14.28	1240	14.28	1750	14.28	2064
	14.29	2168	14.29	2374	14.29	1179	14.29	1048	14.29	1261	14.29	1690	14.29	1975
	14.3	2073	14.3	2325	14.3	1103	14.3	986	14.3	1247	14.3	1625	14.3	1815
	14.31	1974	14.31	2230	14.31	1072	14.31	1038	14.31	1160	14.31	1491	14.31	1785
	14.32	1961	14.32	2183	14.32	1085	14.32	963	14.32	1182	14.32	1539	14.32	1717
	14.33	1798	14.33	2079	14.33	1070	14.33	978	14.33	1131	14.33	1378	14.33	1614
	14.34	1858	14.34	2049	14.34	993	14.34	955	14.34	1063	14.34	1378	14.34	1512
	14.35	1793	14.35	1963	14.35	1066	14.35	924	14.35	1122	14.35	1347	14.35	1540
	14.36	1773	14.36	1882	14.36	1059	14.36	947	14.36	1161	14.36	1286	14.36	1451
	14.37	1710	14.37	1870	14.37	1057	14.37	948	14.37	1062	14.37	1258	14.37	1474
	14.38	1683	14.38	1791	14.38	1016	14.38	942	14.38	1072	14.38	1213	14.38	1362
	14.39	1594	14.39	1792	14.39	1006	14.39	906	14.39	1043	14.39	1210	14.39	1379
	14.4	1582	14.4	1776	14.4	984	14.4	852	14.4	1033	14.4	1181	14.4	1281
	14.41	1550	14.41	1827	14.41	963	14.41	909	14.41	1060	14.41	1150	14.41	1284
	14.42	1584	14.42	1703	14.42	972	14.42	910	14.42	953	14.42	1202	14.42	1300
	14.43	1582	14.43	1671	14.43	967	14.43	893	14.43	1027	14.43	1106	14.43	1244
	14.44	1516	14.44	1584	14.44	964	14.44	889	14.44	1038	14.44	1094	14.44	1266
	14.45	1417	14.45	1641	14.45	965	14.45	858	14.45	1046	14.45	1008	14.45	1299
	14.46	1447	14.46	1567	14.46	932	14.46	883	14.46	952	14.46	966	14.46	1207
	14.47	1422	14.47	1550	14.47	920	14.47	885	14.47	1005	14.47	997	14.47	1223
	14.48	1313	14.48	1575	14.48	916	14.48	853	14.48	963	14.48	1072	14.48	1183
	14.49	1474	14.49	1580	14.49	891	14.49	847	14.49	908	14.49	1027	14.49	1182
	14.5	1383	14.5	1530	14.5	902	14.5	849	14.5	924	14.5	978	14.5	1141
	14.51	1365	14.51	1536	14.51	836	14.51	849	14.51	932	14.51	997	14.51	1212
	14.52	1347	14.52	1514	14.52	858	14.52	858	14.52	943	14.52	992	14.52	1146
	14.53	1305	14.53	1471	14.53	836	14.53	852	14.53	901	14.53	1016	14.53	1137
	14.54	1314	14.54	1459	14.54	903	14.54	855	14.54	924	14.54	966	14.54	1125
	14.55	1295	14.55	1503	14.55	863	14.55	829	14.55	1007	14.55	923	14.55	1079
	14.56	1233	14.56	1475	14.56	882	14.56	773	14.56	948	14.56	925	14.56	1058
	14.57	1248	14.57	1447	14.57	881	14.57	822	14.57	943	14.57	902	14.57	1154
	14.58	1305	14.58	1476	14.58	838	14.58	814	14.58	933	14.58	903	14.58	1181
	14.59	1261	14.59	1447	14.59	863	14.59	886	14.59	923	14.59	851	14.59	1057
	14.6	1317	14.6	1406	14.6	858	14.6	813	14.6	942	14.6	901	14.6	1065
	14.61	1273	14.61	1398	14.61	841	14.61	769	14.61	937	14.61	844	14.61	1086
	14.62	1268	14.62	1381	14.62	876	14.62	765	14.62	924	14.62	833	14.62	1047
	14.63	1252	14.63	1329	14.63	852	14.63	818	14.63	911	14.63	888	14.63	1072
	14.64	1157	14.64	1336	14.64	860	14.64	835	14.64	885	14.64	890	14.64	1004
	14.65	1220	14.65	1337	14.65	833	14.65	798	14.65	853	14.65	822	14.65	1005
	14.66	1197	14.66	1327	14.66	900	14.66	808	14.66	915	14.66	857	14.66	1020
	14.67	1140	14.67	1356	14.67	817	14.67	797	14.67	839	14.67	910	14.67	1028
	14.68	1236	14.68	1318	14.68	783	14.68	847	14.68	823	14.68	870	14.68	1010
	14.69	1147	14.69	1332	14.69	846	14.69	843	14.69	912	14.69	844	14.69	994
	14.7	1210	14.7	1359	14.7	867	14.7	805	14.7	898	14.7	922	14.7	951
	14.71	1119	14.71	1374	14.71	790	14.71	809	14.71	837	14.71	889	14.71	1002
	14.72	1114	14.72	1304	14.72	834	14.72	798	14.72	802	14.72	882	14.72	1015
	14.73	1185	14.73	1301	14.73	853	14.73	827	14.73	840	14.73	807	14.73	984
	14.74	1203	14.74	1278	14.74	857	14.74	753	14.74	902	14.74	796	14.74	959
	14.75	1182	14.75	1313	14.75	839	14.75	740	14.75	853	14.75	865	14.75	970
	14.76	1142	14.76	1212	14.76	843	14.76	777	14.76	883	14.76	804	14.76	911
	14.77	1149	14.77	1282	14.77	816	14.77	725	14.77	875	14.77	843	14.77	957
	14.78	1142	14.78	1233	14.78	801	14.78	715	14.78	858	14.78	787	14.78	927
	14.79	1120	14.79	1256	14.79	818	14.79	777	14.79	847	14.79	765	14.79	956
	14.8	1113	14.8	1282	14.8	761	14.8	758	14.8	881	14.8	818	14.8	988
	14.81	1125	14.81	1257	14.81	780	14.81	787	14.81	834	14.81	814	14.81	960
	14.82	1123	14.82	1227	14.82	825	14.82	806	14.82	844	14.82	769	14.82	1005
	14.83	1097	14.83	1287	14.83	851	14.83	797	14.83	851	14.83	855	14.83	942
	14.84	1105	14.84	1237	14.84	843	14.84	766	14.84	886	14.84	788	14.84	938
	14.85	1125	14.85	1260	14.85	852	14.85	790	14.85	863	14.85	814	14.85	968
	14.86	1120	14.86	1188	14.86	817	14.86	766	14.86	838	14.86	827	14.86	945
	14.87	1082	14.87	1224	14.87	812	14.87	788	14.87	859	14.87	791	14.87	871
	14.88	1046	14.88	1184	14.88	781	14.88	795	14.88	839	14.88	792	14.88	926
	14.89	1162	14.89	1178	14.89	784	14.89	731	14.89	877	14.89	794	14.89	950
	14.9	1108	14.9	1216	14.9	838	14.9	766	14.9	844	14.9	779	14.9	941
	14.91	1086	14.91	1214	14.91	847	14.91	749	14.91	841	14.91	808	14.91	912
	14.92	1085	14.92	1251	14.92	800	14.92	747	14.92	843	14.92	779	14.92	884
	14.93	1106	14.93	1162	14.93	806	14.93	780	14.93	881	14.93	786	14.93	908
	14.94	1119	14.94	1183	14.94	767	14.94	705	14.94	912	14.94	821	14.94	867
	14.95	1085	14.95	1181	14.95	791	14.95	733	14.95	867	14.95	792	14.95	891
	14.96	1064	14.96	1223	14.96	748	14.96	769	14.96	892	14.96	819	14.96	910
	14.97	1116	14.97	1275	14.97	782	14.97	800	14.97	792	14.97	819	14.97	903
	14.98	1097	14.98	1191	14.98	789	14.98	798	14.98	855	14.98	813	14.98	928
	14.99	1116	14.99	1197	14.99	755	14.99	757	14.99	797	14.99	783	14.99	898
	15	1120	15	1160	15	781	15	785	15	822	15	785	15	921
	15.01	1092	15.01	1176	15.01	816	15.01	751	15.01	806	15.01	801	15.01	901
	15.02	1064	15.02	1153	15.02	794	15.02	808	15.02	861	15.02	791	15.02	895
	15.03	1062	15.03	1215	15.03	766	15.03	800	15.03	775	15.03	754	15.03	915
	15.04	1081	15.04	1172	15.04	799	15.04	768	15.04	868	15.04	786	15.04	889
	15.05	1079	15.05	1159	15.05	809	15.05	773	15.05	863	15.05	732	15.05	884
	15.06	1114	15.06	1217	15.06	789	15.06	773	15.06	788	15.06	805	15.06	869
	15.07	1100	15.07	1185	15.07	788	15.07	772	15.07	831	15.07	825	15.07	871
	15.08	1096	15.08	1118	15.08	749	15.08	763	15.08	860	15.08	783	15.08	870
	15.09	1098	15.09	1138	15.09	748	15.09	714	15.09	835	15.09	731	15.09	876
	15.1	1019	15.1	1126	15.1	784	15.1	735	15.1	904	15.1	784	15.1	866
	15.11	1048	15.11	1119	15.11	767	15.11	761	15.11	856	15.11	784	15.11	820
	15.12	1079	15.12	1124	15.12	800	15.12	802	15.12	833	15.12	771	15.12	868
	15.13	1032	15.13	1143	15.13	804	15.13	783	15.13	859	15.13	752	15.13	903
	15.14	1026	15.14	1102	15.14	784	15.14	746	15.14	809	15.14	714	15.14	831
	15.15	1077	15.15	1130	15.15	714	15.15	777	15.15	841	15.15	745	15.15	869
	15.16	1044	15.16	1152	15.16	732	15.16	740	15.16	823	15.16	759	15.16	806
	15.17	1079	15.17	1077	15.17	778	15.17	720	15.17	814	15.17	760	15.17	818
	15.18	1110	15.18	1185	15.18	783	15.18	748	15.18	859	15.18	734	15.18	852
	15.19	1042	15.19	1108	15.19	730	15.19	769	15.19	887	15.19	756	15.19	839
	15.2	1092	15.2	1182	15.2	824	15.2	747	15.2	816	15.2	774	15.2	806
	15.21	1102	15.21	1078	15.21	765	15.21	784	15.21	863	15.21	739	15.21	827
	15.22	1073	15.22	1143	15.22	797	15.22	746	15.22	861	15.22	745	15.22	807
	15.23	1105	15.23	1122	15.23	728	15.23	774	15.23	817	15.23	738	15.23	774
	15.24	1086	15.24	1112	15.24	795	15.24	746	15.24	895	15.24	717	15.24	833
	15.25	1090	15.25	1039	15.25	810	15.25	720	15.25	826	15.25	753	15.25	843
	15.26	1083	15.26	1110	15.26	785	15.26	735	15.26	834	15.26	772	15.26	859
	15.27	1073	15.27	1162	15.27	821	15.27	762	15.27	821	15.27	746	15.27	787
	15.28	1078	15.28	1091	15.28	798	15.28	770	15.28	856	15.28	758	15.28	773
	15.29	1091	15.29	1143	15.29	766	15.29	736	15.29	838	15.29	701	15.29	782
	15.3	1097	15.3	1128	15.3	753	15.3	727	15.3	823	15.3	741	15.3	785
	15.31	1090	15.31	1096	15.31	785	15.31	744	15.31	820	15.31	778	15.31	827
	15.32	1047	15.32	1021	15.32	747	15.32	725	15.32	813	15.32	736	15.32	794
	15.33	1044	15.33	1128	15.33	774	15.33	770	15.33	860	15.33	794	15.33	826
	15.34	1004	15.34	1113	15.34	755	15.34	770	15.34	866	15.34	786	15.34	874
	15.35	1028	15.35	1065	15.35	781	15.35	765	15.35	842	15.35	720	15.35	836
	15.36	1055	15.36	1086	15.36	796	15.36	781	15.36	886	15.36	742	15.36	812
	15.37	1063	15.37	1071	15.37	788	15.37	805	15.37	904	15.37	716	15.37	775
	15.38	1056	15.38	1016	15.38	795	15.38	783	15.38	899	15.38	742	15.38	739
	15.39	1062	15.39	1058	15.39	754	15.39	779	15.39	860	15.39	792	15.39	774
	15.4	1046	15.4	1090	15.4	732	15.4	750	15.4	859	15.4	778	15.4	792
	15.41	1059	15.41	1057	15.41	777	15.41	753	15.41	871	15.41	774	15.41	804
	15.42	1086	15.42	1032	15.42	756	15.42	720	15.42	866	15.42	764	15.42	819
	15.43	1016	15.43	975	15.43	756	15.43	781	15.43	877	15.43	713	15.43	823
	15.44	1061	15.44	992	15.44	720	15.44	822	15.44	858	15.44	733	15.44	781
	15.45	990	15.45	984	15.45	729	15.45	760	15.45	851	15.45	765	15.45	819
	15.46	1005	15.46	1005	15.46	784	15.46	768	15.46	868	15.46	732	15.46	754
	15.47	1034	15.47	1043	15.47	757	15.47	775	15.47	883	15.47	749	15.47	747
	15.48	989	15.48	1031	15.48	715	15.48	733	15.48	945	15.48	766	15.48	717
	15.49	991	15.49	1016	15.49	749	15.49	729	15.49	927	15.49	769	15.49	775
	15.5	1012	15.5	1041	15.5	736	15.5	755	15.5	936	15.5	733	15.5	815
	15.51	1006	15.51	997	15.51	727	15.51	737	15.51	874	15.51	686	15.51	757
	15.52	974	15.52	982	15.52	751	15.52	800	15.52	906	15.52	770	15.52	798
	15.53	967	15.53	961	15.53	762	15.53	805	15.53	921	15.53	720	15.53	783
	15.54	999	15.54	1031	15.54	730	15.54	804	15.54	951	15.54	805	15.54	808
	15.55	974	15.55	975	15.55	768	15.55	789	15.55	971	15.55	821	15.55	816
	15.56	1008	15.56	956	15.56	689	15.56	831	15.56	930	15.56	740	15.56	773
	15.57	969	15.57	946	15.57	730	15.57	762	15.57	910	15.57	730	15.57	808
	15.58	984	15.58	916	15.58	773	15.58	809	15.58	885	15.58	792	15.58	786
	15.59	928	15.59	968	15.59	691	15.59	733	15.59	889	15.59	782	15.59	830
	15.6	944	15.6	965	15.6	711	15.6	804	15.6	1003	15.6	781	15.6	754
	15.61	896	15.61	902	15.61	760	15.61	787	15.61	913	15.61	836	15.61	762
	15.62	917	15.62	962	15.62	721	15.62	788	15.62	906	15.62	796	15.62	760
	15.63	942	15.63	917	15.63	687	15.63	708	15.63	863	15.63	786	15.63	747
	15.64	976	15.64	923	15.64	748	15.64	758	15.64	924	15.64	786	15.64	722
	15.65	868	15.65	865	15.65	807	15.65	825	15.65	886	15.65	756	15.65	775
	15.66	927	15.66	912	15.66	696	15.66	774	15.66	908	15.66	820	15.66	741
	15.67	917	15.67	912	15.67	761	15.67	784	15.67	900	15.67	798	15.67	731
	15.68	898	15.68	907	15.68	755	15.68	750	15.68	889	15.68	772	15.68	763
	15.69	900	15.69	915	15.69	744	15.69	716	15.69	866	15.69	766	15.69	755
	15.7	922	15.7	899	15.7	708	15.7	746	15.7	877	15.7	759	15.7	773
	15.71	908	15.71	893	15.71	765	15.71	765	15.71	891	15.71	819	15.71	779
	15.72	927	15.72	911	15.72	766	15.72	757	15.72	860	15.72	734	15.72	729
	15.73	824	15.73	864	15.73	728	15.73	769	15.73	929	15.73	745	15.73	730
	15.74	877	15.74	902	15.74	739	15.74	781	15.74	865	15.74	778	15.74	696
	15.75	890	15.75	863	15.75	700	15.75	781	15.75	840	15.75	792	15.75	723
	15.76	895	15.76	867	15.76	756	15.76	758	15.76	869	15.76	817	15.76	785
	15.77	893	15.77	850	15.77	734	15.77	728	15.77	866	15.77	816	15.77	807
	15.78	871	15.78	855	15.78	756	15.78	773	15.78	802	15.78	774	15.78	765
	15.79	866	15.79	855	15.79	761	15.79	751	15.79	844	15.79	787	15.79	777
	15.8	894	15.8	878	15.8	744	15.8	726	15.8	798	15.8	794	15.8	768
	15.81	825	15.81	898	15.81	703	15.81	774	15.81	803	15.81	755	15.81	705
	15.82	815	15.82	847	15.82	743	15.82	786	15.82	822	15.82	797	15.82	745
	15.83	840	15.83	851	15.83	730	15.83	771	15.83	835	15.83	797	15.83	736
	15.84	825	15.84	906	15.84	676	15.84	737	15.84	795	15.84	810	15.84	720
	15.85	848	15.85	874	15.85	688	15.85	705	15.85	853	15.85	805	15.85	713
	15.86	822	15.86	851	15.86	671	15.86	740	15.86	764	15.86	811	15.86	739
	15.87	822	15.87	826	15.87	725	15.87	715	15.87	779	15.87	831	15.87	765
	15.88	805	15.88	849	15.88	708	15.88	725	15.88	782	15.88	790	15.88	798
	15.89	856	15.89	863	15.89	726	15.89	696	15.89	764	15.89	779	15.89	768
	15.9	848	15.9	888	15.9	708	15.9	726	15.9	781	15.9	811	15.9	745
	15.91	839	15.91	866	15.91	732	15.91	719	15.91	746	15.91	791	15.91	762
	15.92	832	15.92	846	15.92	725	15.92	733	15.92	745	15.92	757	15.92	726
	15.93	813	15.93	871	15.93	697	15.93	695	15.93	732	15.93	764	15.93	775
	15.94	814	15.94	871	15.94	694	15.94	720	15.94	767	15.94	787	15.94	769
	15.95	790	15.95	873	15.95	794	15.95	712	15.95	784	15.95	808	15.95	725
	15.96	797	15.96	891	15.96	741	15.96	682	15.96	745	15.96	780	15.96	744
	15.97	823	15.97	878	15.97	732	15.97	688	15.97	785	15.97	833	15.97	720
	15.98	838	15.98	867	15.98	725	15.98	703	15.98	763	15.98	837	15.98	780
	15.99	835	15.99	868	15.99	710	15.99	733	15.99	736	15.99	876	15.99	755
	16	807	16	860	16	726	16	745	16	760	16	790	16	770
	16.01	801	16.01	863	16.01	654	16.01	728	16.01	747	16.01	835	16.01	780
	16.02	856	16.02	817	16.02	714	16.02	679	16.02	763	16.02	814	16.02	752
	16.03	844	16.03	921	16.03	683	16.03	763	16.03	750	16.03	797	16.03	760
	16.04	833	16.04	854	16.04	689	16.04	704	16.04	757	16.04	811	16.04	762
	16.05	827	16.05	834	16.05	701	16.05	677	16.05	717	16.05	817	16.05	773
	16.06	777	16.06	851	16.06	676	16.06	659	16.06	779	16.06	834	16.06	753
	16.07	802	16.07	819	16.07	686	16.07	717	16.07	765	16.07	833	16.07	741
	16.08	792	16.08	861	16.08	682	16.08	708	16.08	743	16.08	798	16.08	765
	16.09	813	16.09	813	16.09	701	16.09	659	16.09	713	16.09	809	16.09	734
	16.1	773	16.1	835	16.1	709	16.1	685	16.1	732	16.1	814	16.1	761
	16.11	843	16.11	807	16.11	700	16.11	711	16.11	703	16.11	795	16.11	729
	16.12	778	16.12	815	16.12	730	16.12	683	16.12	694	16.12	752	16.12	675
	16.13	753	16.13	809	16.13	668	16.13	713	16.13	735	16.13	786	16.13	757
	16.14	773	16.14	830	16.14	680	16.14	726	16.14	704	16.14	857	16.14	722
	16.15	829	16.15	821	16.15	677	16.15	692	16.15	731	16.15	779	16.15	699
	16.16	778	16.16	762	16.16	730	16.16	721	16.16	739	16.16	808	16.16	737
	16.17	804	16.17	728	16.17	692	16.17	669	16.17	692	16.17	755	16.17	779
	16.18	747	16.18	795	16.18	732	16.18	683	16.18	654	16.18	819	16.18	778
	16.19	734	16.19	821	16.19	685	16.19	689	16.19	710	16.19	817	16.19	730
	16.2	714	16.2	771	16.2	685	16.2	662	16.2	715	16.2	757	16.2	686
	16.21	723	16.21	777	16.21	702	16.21	727	16.21	749	16.21	753	16.21	679
	16.22	780	16.22	786	16.22	678	16.22	717	16.22	714	16.22	731	16.22	676
	16.23	757	16.23	819	16.23	632	16.23	682	16.23	698	16.23	786	16.23	688
	16.24	763	16.24	801	16.24	650	16.24	733	16.24	696	16.24	775	16.24	688
	16.25	803	16.25	802	16.25	657	16.25	702	16.25	716	16.25	744	16.25	695
	16.26	795	16.26	846	16.26	643	16.26	660	16.26	741	16.26	759	16.26	715
	16.27	768	16.27	788	16.27	656	16.27	704	16.27	739	16.27	808	16.27	700
	16.28	789	16.28	771	16.28	743	16.28	706	16.28	694	16.28	781	16.28	698
	16.29	768	16.29	773	16.29	694	16.29	670	16.29	699	16.29	758	16.29	730
	16.3	751	16.3	767	16.3	671	16.3	680	16.3	699	16.3	723	16.3	725
	16.31	760	16.31	775	16.31	653	16.31	704	16.31	671	16.31	729	16.31	709
	16.32	702	16.32	797	16.32	670	16.32	680	16.32	672	16.32	732	16.32	710
	16.33	741	16.33	802	16.33	676	16.33	662	16.33	656	16.33	721	16.33	687
	16.34	769	16.34	735	16.34	665	16.34	688	16.34	672	16.34	769	16.34	659
	16.35	691	16.35	740	16.35	699	16.35	661	16.35	701	16.35	746	16.35	691
	16.36	692	16.36	799	16.36	672	16.36	675	16.36	715	16.36	714	16.36	738
	16.37	723	16.37	764	16.37	696	16.37	702	16.37	703	16.37	752	16.37	701
	16.38	767	16.38	780	16.38	714	16.38	709	16.38	704	16.38	717	16.38	689
	16.39	746	16.39	763	16.39	692	16.39	700	16.39	679	16.39	696	16.39	694
	16.4	725	16.4	766	16.4	658	16.4	680	16.4	697	16.4	707	16.4	730
	16.41	730	16.41	795	16.41	723	16.41	659	16.41	654	16.41	740	16.41	708
	16.42	747	16.42	814	16.42	672	16.42	637	16.42	713	16.42	720	16.42	699
	16.43	738	16.43	767	16.43	658	16.43	636	16.43	719	16.43	728	16.43	694
	16.44	728	16.44	799	16.44	683	16.44	677	16.44	739	16.44	732	16.44	704
	16.45	694	16.45	785	16.45	670	16.45	683	16.45	717	16.45	694	16.45	687
	16.46	693	16.46	771	16.46	695	16.46	664	16.46	682	16.46	682	16.46	678
	16.47	691	16.47	738	16.47	678	16.47	610	16.47	705	16.47	694	16.47	711
	16.48	709	16.48	735	16.48	674	16.48	723	16.48	706	16.48	678	16.48	672
	16.49	720	16.49	765	16.49	649	16.49	677	16.49	702	16.49	667	16.49	669
	16.5	711	16.5	729	16.5	691	16.5	695	16.5	729	16.5	622	16.5	695
	16.51	709	16.51	766	16.51	660	16.51	722	16.51	675	16.51	651	16.51	679
	16.52	749	16.52	763	16.52	699	16.52	697	16.52	666	16.52	630	16.52	694
	16.53	709	16.53	787	16.53	649	16.53	659	16.53	683	16.53	652	16.53	722
	16.54	712	16.54	784	16.54	678	16.54	653	16.54	685	16.54	664	16.54	712
	16.55	737	16.55	750	16.55	643	16.55	629	16.55	694	16.55	624	16.55	727
	16.56	738	16.56	756	16.56	670	16.56	658	16.56	652	16.56	680	16.56	749
	16.57	753	16.57	719	16.57	718	16.57	715	16.57	679	16.57	642	16.57	679
	16.58	666	16.58	711	16.58	708	16.58	669	16.58	688	16.58	717	16.58	646
	16.59	711	16.59	761	16.59	686	16.59	723	16.59	663	16.59	636	16.59	741
	16.6	714	16.6	764	16.6	689	16.6	678	16.6	697	16.6	629	16.6	695
	16.61	704	16.61	750	16.61	686	16.61	660	16.61	686	16.61	667	16.61	697
	16.62	731	16.62	761	16.62	676	16.62	676	16.62	682	16.62	675	16.62	671
	16.63	692	16.63	702	16.63	678	16.63	662	16.63	687	16.63	655	16.63	684
	16.64	680	16.64	731	16.64	684	16.64	674	16.64	706	16.64	651	16.64	704
	16.65	670	16.65	734	16.65	651	16.65	684	16.65	717	16.65	613	16.65	703
	16.66	688	16.66	752	16.66	634	16.66	665	16.66	666	16.66	637	16.66	684
	16.67	728	16.67	786	16.67	681	16.67	624	16.67	694	16.67	666	16.67	681
	16.68	696	16.68	748	16.68	713	16.68	676	16.68	688	16.68	649	16.68	722
	16.69	764	16.69	741	16.69	677	16.69	666	16.69	669	16.69	663	16.69	709
	16.7	730	16.7	814	16.7	666	16.7	704	16.7	685	16.7	674	16.7	672
	16.71	741	16.71	701	16.71	661	16.71	665	16.71	668	16.71	617	16.71	672
	16.72	701	16.72	740	16.72	719	16.72	695	16.72	650	16.72	630	16.72	649
	16.73	662	16.73	768	16.73	687	16.73	672	16.73	656	16.73	666	16.73	681
	16.74	733	16.74	735	16.74	637	16.74	687	16.74	667	16.74	637	16.74	748
	16.75	679	16.75	769	16.75	689	16.75	738	16.75	648	16.75	651	16.75	701
	16.76	766	16.76	710	16.76	642	16.76	682	16.76	684	16.76	648	16.76	695
	16.77	668	16.77	719	16.77	675	16.77	701	16.77	730	16.77	620	16.77	697
	16.78	710	16.78	786	16.78	651	16.78	668	16.78	670	16.78	628	16.78	723
	16.79	683	16.79	714	16.79	650	16.79	658	16.79	665	16.79	623	16.79	648
	16.8	674	16.8	774	16.8	631	16.8	684	16.8	671	16.8	648	16.8	650
	16.81	698	16.81	743	16.81	640	16.81	624	16.81	685	16.81	593	16.81	637
	16.82	697	16.82	729	16.82	658	16.82	663	16.82	651	16.82	659	16.82	715
	16.83	709	16.83	694	16.83	674	16.83	651	16.83	662	16.83	618	16.83	702
	16.84	669	16.84	670	16.84	684	16.84	694	16.84	672	16.84	622	16.84	709
	16.85	674	16.85	734	16.85	671	16.85	677	16.85	738	16.85	605	16.85	682
	16.86	702	16.86	726	16.86	616	16.86	617	16.86	694	16.86	597	16.86	663
	16.87	648	16.87	693	16.87	700	16.87	667	16.87	664	16.87	601	16.87	728
	16.88	651	16.88	725	16.88	677	16.88	649	16.88	674	16.88	616	16.88	716
	16.89	698	16.89	739	16.89	677	16.89	709	16.89	640	16.89	632	16.89	671
	16.9	662	16.9	773	16.9	706	16.9	688	16.9	657	16.9	640	16.9	635
	16.91	671	16.91	744	16.91	679	16.91	671	16.91	660	16.91	616	16.91	674
	16.92	703	16.92	716	16.92	682	16.92	657	16.92	686	16.92	605	16.92	639
	16.93	686	16.93	764	16.93	675	16.93	717	16.93	671	16.93	613	16.93	687
	16.94	709	16.94	736	16.94	660	16.94	703	16.94	637	16.94	605	16.94	687
	16.95	693	16.95	727	16.95	647	16.95	680	16.95	697	16.95	592	16.95	694
	16.96	695	16.96	739	16.96	688	16.96	613	16.96	661	16.96	626	16.96	705
	16.97	761	16.97	730	16.97	652	16.97	663	16.97	637	16.97	593	16.97	637
	16.98	675	16.98	738	16.98	677	16.98	662	16.98	671	16.98	591	16.98	692
	16.99	681	16.99	693	16.99	685	16.99	672	16.99	663	16.99	589	16.99	679
	17	709	17	692	17	671	17	654	17	645	17	625	17	706
	17.01	733	17.01	686	17.01	653	17.01	661	17.01	668	17.01	576	17.01	681
	17.02	675	17.02	716	17.02	680	17.02	683	17.02	705	17.02	593	17.02	677
	17.03	719	17.03	752	17.03	654	17.03	652	17.03	669	17.03	599	17.03	677
	17.04	700	17.04	677	17.04	667	17.04	661	17.04	645	17.04	615	17.04	738
	17.05	710	17.05	717	17.05	672	17.05	694	17.05	645	17.05	580	17.05	698
	17.06	718	17.06	737	17.06	644	17.06	679	17.06	715	17.06	594	17.06	702
	17.07	698	17.07	773	17.07	642	17.07	680	17.07	710	17.07	631	17.07	689
	17.08	703	17.08	773	17.08	694	17.08	666	17.08	697	17.08	577	17.08	738
	17.09	698	17.09	745	17.09	626	17.09	671	17.09	674	17.09	629	17.09	677
	17.1	683	17.1	757	17.1	701	17.1	688	17.1	671	17.1	585	17.1	696
	17.11	718	17.11	708	17.11	664	17.11	684	17.11	675	17.11	585	17.11	698
	17.12	738	17.12	697	17.12	679	17.12	658	17.12	698	17.12	627	17.12	702
	17.13	693	17.13	748	17.13	712	17.13	663	17.13	671	17.13	591	17.13	702
	17.14	651	17.14	700	17.14	658	17.14	686	17.14	678	17.14	580	17.14	671
	17.15	667	17.15	716	17.15	717	17.15	627	17.15	668	17.15	550	17.15	692
	17.16	693	17.16	691	17.16	663	17.16	614	17.16	634	17.16	562	17.16	696
	17.17	686	17.17	647	17.17	627	17.17	665	17.17	692	17.17	583	17.17	700
	17.18	644	17.18	730	17.18	652	17.18	687	17.18	692	17.18	545	17.18	713
	17.19	717	17.19	755	17.19	665	17.19	689	17.19	666	17.19	565	17.19	639
	17.2	669	17.2	783	17.2	688	17.2	679	17.2	677	17.2	570	17.2	689
	17.21	717	17.21	702	17.21	654	17.21	720	17.21	716	17.21	571	17.21	672
	17.22	694	17.22	733	17.22	688	17.22	644	17.22	730	17.22	625	17.22	681
	17.23	711	17.23	746	17.23	691	17.23	656	17.23	671	17.23	604	17.23	645
	17.24	676	17.24	718	17.24	683	17.24	689	17.24	660	17.24	588	17.24	696
	17.25	689	17.25	705	17.25	669	17.25	654	17.25	666	17.25	609	17.25	685
	17.26	691	17.26	714	17.26	666	17.26	657	17.26	666	17.26	583	17.26	726
	17.27	717	17.27	718	17.27	660	17.27	680	17.27	679	17.27	609	17.27	704
	17.28	710	17.28	727	17.28	635	17.28	657	17.28	648	17.28	615	17.28	694
	17.29	639	17.29	713	17.29	689	17.29	669	17.29	666	17.29	610	17.29	680
	17.3	732	17.3	738	17.3	682	17.3	658	17.3	661	17.3	664	17.3	713
	17.31	696	17.31	701	17.31	705	17.31	663	17.31	732	17.31	627	17.31	743
	17.32	713	17.32	710	17.32	696	17.32	682	17.32	650	17.32	568	17.32	682
	17.33	726	17.33	729	17.33	723	17.33	697	17.33	647	17.33	580	17.33	693
	17.34	705	17.34	687	17.34	662	17.34	664	17.34	653	17.34	593	17.34	702
	17.35	670	17.35	695	17.35	672	17.35	695	17.35	682	17.35	581	17.35	696
	17.36	684	17.36	705	17.36	686	17.36	659	17.36	666	17.36	590	17.36	746
	17.37	661	17.37	752	17.37	686	17.37	657	17.37	715	17.37	548	17.37	735
	17.38	734	17.38	684	17.38	672	17.38	689	17.38	700	17.38	600	17.38	701
	17.39	658	17.39	730	17.39	699	17.39	675	17.39	654	17.39	547	17.39	698
	17.4	691	17.4	717	17.4	721	17.4	710	17.4	618	17.4	559	17.4	683
	17.41	758	17.41	751	17.41	685	17.41	660	17.41	640	17.41	587	17.41	677
	17.42	695	17.42	721	17.42	667	17.42	650	17.42	733	17.42	568	17.42	720
	17.43	689	17.43	746	17.43	698	17.43	671	17.43	652	17.43	597	17.43	708
	17.44	680	17.44	779	17.44	669	17.44	660	17.44	680	17.44	573	17.44	711
	17.45	675	17.45	754	17.45	725	17.45	706	17.45	698	17.45	593	17.45	656
	17.46	703	17.46	743	17.46	663	17.46	718	17.46	671	17.46	588	17.46	701
	17.47	674	17.47	755	17.47	682	17.47	718	17.47	678	17.47	622	17.47	674
	17.48	651	17.48	748	17.48	698	17.48	668	17.48	677	17.48	596	17.48	704
	17.49	697	17.49	762	17.49	675	17.49	684	17.49	687	17.49	511	17.49	727
	17.5	709	17.5	763	17.5	678	17.5	671	17.5	732	17.5	561	17.5	745
	17.51	676	17.51	722	17.51	688	17.51	685	17.51	667	17.51	585	17.51	710
	17.52	674	17.52	729	17.52	698	17.52	684	17.52	700	17.52	614	17.52	687
	17.53	683	17.53	723	17.53	661	17.53	678	17.53	686	17.53	605	17.53	727
	17.54	639	17.54	722	17.54	639	17.54	668	17.54	710	17.54	598	17.54	706
	17.55	654	17.55	769	17.55	642	17.55	693	17.55	684	17.55	592	17.55	646
	17.56	681	17.56	726	17.56	648	17.56	666	17.56	676	17.56	594	17.56	697
	17.57	687	17.57	702	17.57	632	17.57	698	17.57	674	17.57	618	17.57	698
	17.58	692	17.58	712	17.58	657	17.58	629	17.58	681	17.58	577	17.58	693
	17.59	732	17.59	706	17.59	628	17.59	618	17.59	665	17.59	611	17.59	725
	17.6	682	17.6	687	17.6	677	17.6	669	17.6	647	17.6	564	17.6	701
	17.61	659	17.61	715	17.61	664	17.61	677	17.61	657	17.61	583	17.61	666
	17.62	708	17.62	706	17.62	654	17.62	672	17.62	634	17.62	534	17.62	683
	17.63	666	17.63	701	17.63	647	17.63	663	17.63	693	17.63	570	17.63	749
	17.64	734	17.64	709	17.64	683	17.64	691	17.64	683	17.64	594	17.64	705
	17.65	688	17.65	743	17.65	660	17.65	688	17.65	683	17.65	591	17.65	705
	17.66	681	17.66	698	17.66	683	17.66	603	17.66	699	17.66	609	17.66	671
	17.67	726	17.67	753	17.67	687	17.67	682	17.67	688	17.67	581	17.67	699
	17.68	686	17.68	738	17.68	675	17.68	669	17.68	695	17.68	564	17.68	687
	17.69	708	17.69	668	17.69	687	17.69	677	17.69	693	17.69	599	17.69	698
	17.7	698	17.7	740	17.7	699	17.7	668	17.7	649	17.7	561	17.7	669
	17.71	680	17.71	746	17.71	666	17.71	665	17.71	688	17.71	579	17.71	689
	17.72	687	17.72	737	17.72	674	17.72	657	17.72	644	17.72	637	17.72	723
	17.73	700	17.73	731	17.73	677	17.73	687	17.73	699	17.73	604	17.73	663
	17.74	733	17.74	719	17.74	692	17.74	682	17.74	700	17.74	559	17.74	664
	17.75	678	17.75	711	17.75	669	17.75	715	17.75	719	17.75	562	17.75	754
	17.76	670	17.76	687	17.76	645	17.76	701	17.76	688	17.76	565	17.76	694
	17.77	663	17.77	692	17.77	685	17.77	704	17.77	711	17.77	592	17.77	697
	17.78	657	17.78	708	17.78	672	17.78	662	17.78	656	17.78	578	17.78	704
	17.79	676	17.79	694	17.79	682	17.79	711	17.79	667	17.79	573	17.79	713
	17.8	698	17.8	705	17.8	674	17.8	677	17.8	676	17.8	612	17.8	699
	17.81	674	17.81	666	17.81	670	17.81	633	17.81	658	17.81	575	17.81	681
	17.82	694	17.82	671	17.82	719	17.82	700	17.82	679	17.82	555	17.82	694
	17.83	725	17.83	711	17.83	687	17.83	684	17.83	714	17.83	567	17.83	658
	17.84	705	17.84	702	17.84	717	17.84	700	17.84	661	17.84	560	17.84	660
	17.85	669	17.85	781	17.85	678	17.85	677	17.85	668	17.85	567	17.85	675
	17.86	663	17.86	753	17.86	674	17.86	685	17.86	671	17.86	546	17.86	683
	17.87	698	17.87	728	17.87	676	17.87	661	17.87	658	17.87	560	17.87	710
	17.88	691	17.88	719	17.88	672	17.88	669	17.88	683	17.88	615	17.88	670
	17.89	701	17.89	736	17.89	678	17.89	669	17.89	685	17.89	601	17.89	656
	17.9	689	17.9	716	17.9	676	17.9	643	17.9	689	17.9	612	17.9	731
	17.91	682	17.91	757	17.91	682	17.91	717	17.91	672	17.91	597	17.91	697
	17.92	688	17.92	739	17.92	680	17.92	700	17.92	663	17.92	560	17.92	695
	17.93	697	17.93	700	17.93	667	17.93	682	17.93	672	17.93	615	17.93	694
	17.94	726	17.94	752	17.94	650	17.94	684	17.94	686	17.94	580	17.94	698
	17.95	717	17.95	661	17.95	661	17.95	717	17.95	669	17.95	612	17.95	666
	17.96	656	17.96	725	17.96	680	17.96	733	17.96	714	17.96	606	17.96	653
	17.97	685	17.97	734	17.97	688	17.97	657	17.97	641	17.97	576	17.97	645
	17.98	646	17.98	712	17.98	676	17.98	685	17.98	676	17.98	557	17.98	740
	17.99	715	17.99	716	17.99	694	17.99	727	17.99	733	17.99	590	17.99	662
	18	684	18	700	18	713	18	701	18	695	18	627	18	692
	18.01	677	18.01	729	18.01	696	18.01	693	18.01	712	18.01	606	18.01	766
	18.02	702	18.02	703	18.02	691	18.02	679	18.02	710	18.02	624	18.02	716
	18.03	684	18.03	743	18.03	687	18.03	720	18.03	675	18.03	614	18.03	722
	18.04	688	18.04	790	18.04	674	18.04	627	18.04	653	18.04	603	18.04	680
	18.05	700	18.05	709	18.05	658	18.05	647	18.05	687	18.05	628	18.05	702
	18.06	696	18.06	746	18.06	642	18.06	664	18.06	697	18.06	554	18.06	702
	18.07	713	18.07	710	18.07	678	18.07	710	18.07	698	18.07	574	18.07	682
	18.08	667	18.08	755	18.08	692	18.08	647	18.08	682	18.08	630	18.08	696
	18.09	705	18.09	751	18.09	636	18.09	711	18.09	701	18.09	611	18.09	686
	18.1	709	18.1	718	18.1	666	18.1	666	18.1	663	18.1	597	18.1	636
	18.11	696	18.11	721	18.11	665	18.11	701	18.11	676	18.11	579	18.11	691
	18.12	669	18.12	728	18.12	704	18.12	713	18.12	680	18.12	581	18.12	713
	18.13	696	18.13	734	18.13	685	18.13	727	18.13	658	18.13	603	18.13	679
	18.14	674	18.14	752	18.14	710	18.14	726	18.14	698	18.14	580	18.14	737
	18.15	679	18.15	731	18.15	672	18.15	644	18.15	654	18.15	620	18.15	681
	18.16	662	18.16	738	18.16	693	18.16	666	18.16	691	18.16	586	18.16	699
	18.17	698	18.17	734	18.17	672	18.17	672	18.17	634	18.17	614	18.17	691
	18.18	634	18.18	772	18.18	676	18.18	653	18.18	692	18.18	588	18.18	741
	18.19	644	18.19	675	18.19	706	18.19	699	18.19	692	18.19	600	18.19	725
	18.2	669	18.2	726	18.2	720	18.2	659	18.2	723	18.2	605	18.2	754
	18.21	643	18.21	712	18.21	680	18.21	693	18.21	663	18.21	544	18.21	694
	18.22	663	18.22	747	18.22	639	18.22	709	18.22	647	18.22	637	18.22	720
	18.23	744	18.23	767	18.23	654	18.23	688	18.23	683	18.23	631	18.23	696
	18.24	733	18.24	748	18.24	653	18.24	710	18.24	674	18.24	592	18.24	717
	18.25	659	18.25	781	18.25	634	18.25	674	18.25	670	18.25	591	18.25	754
	18.26	683	18.26	702	18.26	679	18.26	645	18.26	669	18.26	607	18.26	732
	18.27	715	18.27	770	18.27	700	18.27	658	18.27	683	18.27	597	18.27	740
	18.28	681	18.28	744	18.28	674	18.28	658	18.28	693	18.28	580	18.28	743
	18.29	667	18.29	760	18.29	683	18.29	703	18.29	645	18.29	560	18.29	722
	18.3	730	18.3	774	18.3	704	18.3	700	18.3	666	18.3	590	18.3	693
	18.31	671	18.31	717	18.31	704	18.31	701	18.31	679	18.31	565	18.31	674
	18.32	686	18.32	717	18.32	683	18.32	737	18.32	650	18.32	604	18.32	670
	18.33	683	18.33	747	18.33	686	18.33	685	18.33	643	18.33	600	18.33	716
	18.34	699	18.34	714	18.34	704	18.34	699	18.34	648	18.34	596	18.34	728
	18.35	700	18.35	748	18.35	665	18.35	664	18.35	672	18.35	607	18.35	696
	18.36	726	18.36	741	18.36	711	18.36	671	18.36	735	18.36	568	18.36	719
	18.37	725	18.37	727	18.37	670	18.37	699	18.37	670	18.37	592	18.37	732
	18.38	660	18.38	701	18.38	688	18.38	666	18.38	697	18.38	599	18.38	687
	18.39	713	18.39	700	18.39	723	18.39	734	18.39	731	18.39	587	18.39	738
	18.4	679	18.4	689	18.4	722	18.4	687	18.4	716	18.4	610	18.4	685
	18.41	691	18.41	788	18.41	689	18.41	698	18.41	683	18.41	574	18.41	686
	18.42	686	18.42	715	18.42	714	18.42	716	18.42	685	18.42	636	18.42	711
	18.43	705	18.43	737	18.43	696	18.43	700	18.43	652	18.43	578	18.43	679
	18.44	706	18.44	700	18.44	696	18.44	651	18.44	694	18.44	583	18.44	743
	18.45	736	18.45	746	18.45	711	18.45	664	18.45	660	18.45	564	18.45	740
	18.46	688	18.46	754	18.46	676	18.46	684	18.46	696	18.46	578	18.46	685
	18.47	685	18.47	703	18.47	683	18.47	653	18.47	689	18.47	592	18.47	688
	18.48	730	18.48	756	18.48	680	18.48	687	18.48	623	18.48	597	18.48	733
	18.49	705	18.49	780	18.49	664	18.49	695	18.49	667	18.49	575	18.49	697
	18.5	676	18.5	752	18.5	686	18.5	699	18.5	699	18.5	627	18.5	741
	18.51	703	18.51	739	18.51	703	18.51	743	18.51	688	18.51	575	18.51	758
	18.52	679	18.52	753	18.52	648	18.52	650	18.52	672	18.52	583	18.52	695
	18.53	733	18.53	734	18.53	712	18.53	708	18.53	668	18.53	612	18.53	717
	18.54	715	18.54	725	18.54	663	18.54	625	18.54	678	18.54	607	18.54	713
	18.55	692	18.55	797	18.55	681	18.55	670	18.55	694	18.55	617	18.55	740
	18.56	718	18.56	773	18.56	695	18.56	659	18.56	665	18.56	604	18.56	685
	18.57	689	18.57	748	18.57	699	18.57	726	18.57	699	18.57	648	18.57	705
	18.58	721	18.58	721	18.58	669	18.58	653	18.58	698	18.58	596	18.58	686
	18.59	718	18.59	752	18.59	697	18.59	686	18.59	699	18.59	642	18.59	687
	18.6	722	18.6	708	18.6	702	18.6	693	18.6	715	18.6	662	18.6	696
	18.61	656	18.61	763	18.61	688	18.61	714	18.61	722	18.61	599	18.61	732
	18.62	723	18.62	712	18.62	698	18.62	699	18.62	668	18.62	586	18.62	696
	18.63	685	18.63	739	18.63	703	18.63	721	18.63	676	18.63	611	18.63	720
	18.64	713	18.64	772	18.64	731	18.64	674	18.64	706	18.64	581	18.64	697
	18.65	695	18.65	764	18.65	731	18.65	703	18.65	614	18.65	594	18.65	674
	18.66	710	18.66	752	18.66	714	18.66	747	18.66	708	18.66	594	18.66	715
	18.67	712	18.67	747	18.67	727	18.67	664	18.67	653	18.67	635	18.67	720
	18.68	713	18.68	728	18.68	667	18.68	694	18.68	682	18.68	585	18.68	672
	18.69	729	18.69	708	18.69	703	18.69	716	18.69	682	18.69	578	18.69	716
	18.7	728	18.7	711	18.7	736	18.7	676	18.7	677	18.7	585	18.7	675
	18.71	767	18.71	761	18.71	726	18.71	725	18.71	715	18.71	600	18.71	702
	18.72	741	18.72	766	18.72	694	18.72	701	18.72	702	18.72	638	18.72	712
	18.73	751	18.73	713	18.73	746	18.73	704	18.73	708	18.73	597	18.73	696
	18.74	686	18.74	764	18.74	711	18.74	715	18.74	729	18.74	655	18.74	746
	18.75	712	18.75	761	18.75	679	18.75	700	18.75	711	18.75	590	18.75	721
	18.76	739	18.76	741	18.76	680	18.76	700	18.76	697	18.76	600	18.76	726
	18.77	731	18.77	749	18.77	696	18.77	718	18.77	709	18.77	578	18.77	699
	18.78	730	18.78	747	18.78	667	18.78	692	18.78	679	18.78	628	18.78	740
	18.79	693	18.79	725	18.79	693	18.79	717	18.79	708	18.79	585	18.79	691
	18.8	728	18.8	737	18.8	738	18.8	685	18.8	688	18.8	590	18.8	683
	18.81	716	18.81	733	18.81	729	18.81	708	18.81	705	18.81	553	18.81	737
	18.82	722	18.82	728	18.82	712	18.82	664	18.82	687	18.82	577	18.82	744
	18.83	714	18.83	752	18.83	699	18.83	676	18.83	632	18.83	611	18.83	705
	18.84	728	18.84	701	18.84	692	18.84	677	18.84	720	18.84	675	18.84	755
	18.85	734	18.85	737	18.85	691	18.85	694	18.85	722	18.85	549	18.85	738
	18.86	734	18.86	761	18.86	683	18.86	699	18.86	676	18.86	620	18.86	723
	18.87	699	18.87	675	18.87	700	18.87	737	18.87	663	18.87	604	18.87	743
	18.88	708	18.88	746	18.88	708	18.88	741	18.88	691	18.88	607	18.88	726
	18.89	678	18.89	714	18.89	710	18.89	649	18.89	734	18.89	615	18.89	735
	18.9	783	18.9	765	18.9	675	18.9	695	18.9	701	18.9	570	18.9	710
	18.91	716	18.91	766	18.91	691	18.91	697	18.91	685	18.91	602	18.91	725
	18.92	693	18.92	739	18.92	634	18.92	699	18.92	752	18.92	617	18.92	755
	18.93	710	18.93	740	18.93	712	18.93	729	18.93	677	18.93	602	18.93	736
	18.94	731	18.94	728	18.94	708	18.94	734	18.94	668	18.94	631	18.94	729
	18.95	726	18.95	747	18.95	644	18.95	748	18.95	679	18.95	627	18.95	740
	18.96	713	18.96	744	18.96	678	18.96	736	18.96	694	18.96	620	18.96	721
	18.97	672	18.97	779	18.97	689	18.97	699	18.97	755	18.97	613	18.97	716
	18.98	677	18.98	754	18.98	697	18.98	723	18.98	696	18.98	592	18.98	688
	18.99	665	18.99	765	18.99	660	18.99	717	18.99	718	18.99	573	18.99	720
	19	644	19	732	19	672	19	671	19	699	19	614	19	736
	19.01	721	19.01	778	19.01	668	19.01	770	19.01	756	19.01	617	19.01	736
	19.02	702	19.02	785	19.02	663	19.02	729	19.02	732	19.02	606	19.02	698
	19.03	696	19.03	781	19.03	695	19.03	718	19.03	726	19.03	633	19.03	701
	19.04	718	19.04	740	19.04	704	19.04	700	19.04	695	19.04	616	19.04	660
	19.05	705	19.05	762	19.05	727	19.05	703	19.05	688	19.05	610	19.05	750
	19.06	675	19.06	782	19.06	710	19.06	714	19.06	683	19.06	600	19.06	713
	19.07	691	19.07	740	19.07	718	19.07	683	19.07	676	19.07	604	19.07	758
	19.08	737	19.08	733	19.08	710	19.08	689	19.08	663	19.08	594	19.08	717
	19.09	737	19.09	719	19.09	726	19.09	716	19.09	676	19.09	616	19.09	727
	19.1	718	19.1	770	19.1	714	19.1	705	19.1	706	19.1	616	19.1	770
	19.11	727	19.11	718	19.11	689	19.11	691	19.11	681	19.11	578	19.11	706
	19.12	718	19.12	722	19.12	715	19.12	729	19.12	648	19.12	611	19.12	726
	19.13	694	19.13	697	19.13	704	19.13	705	19.13	647	19.13	626	19.13	727
	19.14	726	19.14	744	19.14	715	19.14	677	19.14	695	19.14	585	19.14	691
	19.15	681	19.15	798	19.15	697	19.15	739	19.15	677	19.15	646	19.15	735
	19.16	687	19.16	781	19.16	691	19.16	697	19.16	668	19.16	622	19.16	727
	19.17	677	19.17	766	19.17	728	19.17	723	19.17	679	19.17	620	19.17	757
	19.18	705	19.18	774	19.18	736	19.18	777	19.18	657	19.18	588	19.18	720
	19.19	713	19.19	753	19.19	745	19.19	727	19.19	681	19.19	616	19.19	754
	19.2	757	19.2	731	19.2	744	19.2	686	19.2	720	19.2	610	19.2	777
	19.21	702	19.21	807	19.21	764	19.21	714	19.21	659	19.21	639	19.21	725
	19.22	722	19.22	766	19.22	715	19.22	702	19.22	729	19.22	650	19.22	751
	19.23	751	19.23	746	19.23	678	19.23	778	19.23	703	19.23	626	19.23	720
	19.24	701	19.24	696	19.24	717	19.24	752	19.24	692	19.24	587	19.24	708
	19.25	774	19.25	769	19.25	680	19.25	718	19.25	693	19.25	649	19.25	653
	19.26	689	19.26	763	19.26	719	19.26	685	19.26	689	19.26	574	19.26	726
	19.27	773	19.27	748	19.27	703	19.27	749	19.27	671	19.27	606	19.27	754
	19.28	754	19.28	800	19.28	736	19.28	728	19.28	695	19.28	655	19.28	730
	19.29	728	19.29	719	19.29	730	19.29	733	19.29	725	19.29	618	19.29	766
	19.3	741	19.3	772	19.3	706	19.3	680	19.3	697	19.3	605	19.3	771
	19.31	751	19.31	711	19.31	700	19.31	670	19.31	706	19.31	596	19.31	767
	19.32	754	19.32	754	19.32	728	19.32	696	19.32	744	19.32	623	19.32	721
	19.33	766	19.33	774	19.33	688	19.33	734	19.33	680	19.33	579	19.33	712
	19.34	728	19.34	716	19.34	746	19.34	730	19.34	651	19.34	613	19.34	774
	19.35	727	19.35	735	19.35	663	19.35	696	19.35	717	19.35	547	19.35	769
	19.36	696	19.36	712	19.36	709	19.36	719	19.36	739	19.36	567	19.36	774
	19.37	713	19.37	754	19.37	685	19.37	682	19.37	705	19.37	576	19.37	739
	19.38	738	19.38	780	19.38	722	19.38	722	19.38	684	19.38	624	19.38	711
	19.39	723	19.39	772	19.39	720	19.39	721	19.39	761	19.39	619	19.39	715
	19.4	704	19.4	803	19.4	696	19.4	721	19.4	718	19.4	614	19.4	758
	19.41	725	19.41	780	19.41	698	19.41	728	19.41	720	19.41	638	19.41	760
	19.42	682	19.42	755	19.42	686	19.42	727	19.42	675	19.42	568	19.42	727
	19.43	670	19.43	772	19.43	712	19.43	745	19.43	741	19.43	623	19.43	738
	19.44	754	19.44	791	19.44	718	19.44	760	19.44	740	19.44	626	19.44	772
	19.45	722	19.45	777	19.45	764	19.45	732	19.45	696	19.45	614	19.45	743
	19.46	744	19.46	813	19.46	711	19.46	728	19.46	714	19.46	631	19.46	710
	19.47	760	19.47	807	19.47	710	19.47	729	19.47	721	19.47	663	19.47	751
	19.48	722	19.48	735	19.48	695	19.48	683	19.48	726	19.48	657	19.48	761
	19.49	723	19.49	778	19.49	669	19.49	736	19.49	737	19.49	626	19.49	731
	19.5	729	19.5	782	19.5	695	19.5	747	19.5	717	19.5	622	19.5	754
	19.51	735	19.51	767	19.51	716	19.51	729	19.51	696	19.51	627	19.51	783
	19.52	723	19.52	774	19.52	729	19.52	735	19.52	746	19.52	639	19.52	686
	19.53	719	19.53	781	19.53	679	19.53	735	19.53	670	19.53	578	19.53	733
	19.54	705	19.54	744	19.54	716	19.54	743	19.54	728	19.54	611	19.54	786
	19.55	703	19.55	760	19.55	702	19.55	678	19.55	698	19.55	591	19.55	765
	19.56	739	19.56	748	19.56	718	19.56	779	19.56	706	19.56	622	19.56	763
	19.57	666	19.57	733	19.57	713	19.57	734	19.57	719	19.57	642	19.57	746
	19.58	716	19.58	758	19.58	755	19.58	749	19.58	706	19.58	663	19.58	740
	19.59	749	19.59	773	19.59	721	19.59	719	19.59	747	19.59	616	19.59	777
	19.6	763	19.6	769	19.6	763	19.6	722	19.6	743	19.6	624	19.6	711
	19.61	747	19.61	758	19.61	760	19.61	719	19.61	727	19.61	609	19.61	728
	19.62	723	19.62	774	19.62	731	19.62	689	19.62	729	19.62	672	19.62	748
	19.63	728	19.63	792	19.63	718	19.63	713	19.63	708	19.63	581	19.63	757
	19.64	734	19.64	692	19.64	743	19.64	755	19.64	709	19.64	620	19.64	713
	19.65	735	19.65	777	19.65	751	19.65	773	19.65	720	19.65	605	19.65	744
	19.66	745	19.66	745	19.66	746	19.66	780	19.66	733	19.66	607	19.66	743
	19.67	691	19.67	721	19.67	729	19.67	744	19.67	721	19.67	669	19.67	688
	19.68	734	19.68	781	19.68	740	19.68	706	19.68	717	19.68	625	19.68	703
	19.69	764	19.69	775	19.69	726	19.69	755	19.69	747	19.69	615	19.69	749
	19.7	761	19.7	741	19.7	739	19.7	703	19.7	705	19.7	650	19.7	741
	19.71	730	19.71	756	19.71	745	19.71	730	19.71	737	19.71	602	19.71	718
	19.72	788	19.72	775	19.72	770	19.72	728	19.72	738	19.72	630	19.72	741
	19.73	777	19.73	760	19.73	744	19.73	731	19.73	721	19.73	593	19.73	737
	19.74	755	19.74	755	19.74	760	19.74	717	19.74	789	19.74	602	19.74	797
	19.75	788	19.75	800	19.75	745	19.75	797	19.75	740	19.75	602	19.75	721
	19.76	727	19.76	783	19.76	760	19.76	768	19.76	711	19.76	635	19.76	709
	19.77	774	19.77	807	19.77	745	19.77	737	19.77	708	19.77	616	19.77	710
	19.78	726	19.78	766	19.78	760	19.78	764	19.78	731	19.78	603	19.78	782
	19.79	767	19.79	798	19.79	777	19.79	805	19.79	748	19.79	628	19.79	749
	19.8	809	19.8	823	19.8	814	19.8	788	19.8	749	19.8	645	19.8	747
	19.81	731	19.81	786	19.81	797	19.81	777	19.81	777	19.81	640	19.81	761
	19.82	792	19.82	829	19.82	852	19.82	797	19.82	777	19.82	587	19.82	782
	19.83	861	19.83	852	19.83	929	19.83	919	19.83	807	19.83	668	19.83	820
	19.84	943	19.84	911	19.84	951	19.84	903	19.84	836	19.84	663	19.84	790
	19.85	972	19.85	927	19.85	1027	19.85	981	19.85	881	19.85	598	19.85	788
	19.86	1044	19.86	1011	19.86	1122	19.86	1068	19.86	935	19.86	677	19.86	765
	19.87	1125	19.87	1045	19.87	1292	19.87	1180	19.87	1019	19.87	656	19.87	812
	19.88	1203	19.88	1096	19.88	1344	19.88	1365	19.88	1129	19.88	706	19.88	812
	19.89	1176	19.89	1145	19.89	1379	19.89	1437	19.89	1166	19.89	778	19.89	901
	19.9	1191	19.9	1115	19.9	1427	19.9	1525	19.9	1251	19.9	766	19.9	972
	19.91	1093	19.91	1100	19.91	1323	19.91	1486	19.91	1227	19.91	777	19.91	938
	19.92	1080	19.92	1051	19.92	1336	19.92	1407	19.92	1169	19.92	755	19.92	958
	19.93	1030	19.93	996	19.93	1257	19.93	1260	19.93	1150	19.93	817	19.93	923
	19.94	1004	19.94	976	19.94	1154	19.94	1212	19.94	1046	19.94	782	19.94	1012
	19.95	959	19.95	959	19.95	1065	19.95	1111	19.95	1029	19.95	821	19.95	1065
	19.96	916	19.96	924	19.96	1008	19.96	1113	19.96	943	19.96	721	19.96	1005
	19.97	871	19.97	891	19.97	944	19.97	991	19.97	1003	19.97	735	19.97	1009
	19.98	852	19.98	857	19.98	869	19.98	981	19.98	902	19.98	672	19.98	1010
	19.99	832	19.99	815	19.99	806	19.99	813	19.99	817	19.99	687	19.99	973
	20	798	20	814	20	819	20	809	20	780	20	705	20	955
	20.01	805	20.01	795	20.01	822	20.01	838	20.01	733	20.01	659	20.01	920
	20.02	740	20.02	807	20.02	807	20.02	788	20.02	762	20.02	668	20.02	886
	20.03	781	20.03	798	20.03	817	20.03	705	20.03	782	20.03	708	20.03	834
	20.04	714	20.04	800	20.04	777	20.04	764	20.04	730	20.04	653	20.04	792
	20.05	729	20.05	841	20.05	783	20.05	747	20.05	723	20.05	659	20.05	813
	20.06	785	20.06	791	20.06	784	20.06	754	20.06	718	20.06	641	20.06	790
	20.07	711	20.07	823	20.07	798	20.07	757	20.07	756	20.07	618	20.07	767
	20.08	767	20.08	798	20.08	753	20.08	775	20.08	708	20.08	661	20.08	757
	20.09	749	20.09	790	20.09	769	20.09	754	20.09	723	20.09	632	20.09	802
	20.1	682	20.1	755	20.1	772	20.1	745	20.1	755	20.1	696	20.1	783
	20.11	784	20.11	785	20.11	757	20.11	747	20.11	752	20.11	696	20.11	795
	20.12	795	20.12	796	20.12	780	20.12	786	20.12	807	20.12	629	20.12	789
	20.13	739	20.13	775	20.13	740	20.13	719	20.13	778	20.13	679	20.13	773
	20.14	741	20.14	766	20.14	751	20.14	711	20.14	755	20.14	627	20.14	779
	20.15	738	20.15	819	20.15	752	20.15	767	20.15	702	20.15	629	20.15	755
	20.16	749	20.16	782	20.16	752	20.16	748	20.16	780	20.16	623	20.16	814
	20.17	719	20.17	780	20.17	730	20.17	729	20.17	694	20.17	630	20.17	721
	20.18	772	20.18	780	20.18	733	20.18	744	20.18	726	20.18	658	20.18	728
	20.19	745	20.19	788	20.19	836	20.19	732	20.19	768	20.19	646	20.19	761
	20.2	745	20.2	697	20.2	769	20.2	725	20.2	726	20.2	637	20.2	731
	20.21	726	20.21	732	20.21	746	20.21	758	20.21	721	20.21	642	20.21	737
	20.22	696	20.22	780	20.22	723	20.22	727	20.22	718	20.22	655	20.22	765
	20.23	789	20.23	749	20.23	715	20.23	715	20.23	773	20.23	688	20.23	753
	20.24	770	20.24	723	20.24	722	20.24	720	20.24	739	20.24	630	20.24	775
	20.25	749	20.25	749	20.25	751	20.25	748	20.25	712	20.25	641	20.25	751
	20.26	757	20.26	758	20.26	766	20.26	706	20.26	726	20.26	612	20.26	808
	20.27	682	20.27	727	20.27	767	20.27	695	20.27	675	20.27	616	20.27	764
	20.28	718	20.28	746	20.28	779	20.28	749	20.28	762	20.28	629	20.28	728
	20.29	756	20.29	750	20.29	743	20.29	746	20.29	708	20.29	629	20.29	754
	20.3	730	20.3	791	20.3	745	20.3	713	20.3	720	20.3	629	20.3	778
	20.31	780	20.31	786	20.31	762	20.31	740	20.31	747	20.31	604	20.31	800
	20.32	792	20.32	792	20.32	781	20.32	719	20.32	712	20.32	620	20.32	746
	20.33	768	20.33	747	20.33	761	20.33	762	20.33	727	20.33	646	20.33	808
	20.34	820	20.34	791	20.34	752	20.34	730	20.34	676	20.34	632	20.34	772
	20.35	709	20.35	763	20.35	689	20.35	741	20.35	676	20.35	611	20.35	779
	20.36	760	20.36	743	20.36	737	20.36	772	20.36	706	20.36	631	20.36	736
	20.37	741	20.37	739	20.37	775	20.37	777	20.37	703	20.37	643	20.37	808
	20.38	764	20.38	749	20.38	749	20.38	718	20.38	726	20.38	663	20.38	800
	20.39	771	20.39	819	20.39	713	20.39	727	20.39	777	20.39	641	20.39	771
	20.4	785	20.4	781	20.4	722	20.4	733	20.4	773	20.4	665	20.4	771
	20.41	753	20.41	749	20.41	721	20.41	775	20.41	731	20.41	655	20.41	799
	20.42	797	20.42	833	20.42	739	20.42	736	20.42	720	20.42	620	20.42	768
	20.43	716	20.43	783	20.43	794	20.43	743	20.43	741	20.43	642	20.43	746
	20.44	763	20.44	737	20.44	749	20.44	779	20.44	750	20.44	631	20.44	731
	20.45	716	20.45	804	20.45	738	20.45	756	20.45	691	20.45	635	20.45	771
	20.46	737	20.46	805	20.46	729	20.46	784	20.46	746	20.46	630	20.46	809
	20.47	708	20.47	796	20.47	734	20.47	784	20.47	718	20.47	601	20.47	826
	20.48	748	20.48	767	20.48	749	20.48	711	20.48	741	20.48	653	20.48	790
	20.49	710	20.49	801	20.49	760	20.49	777	20.49	740	20.49	652	20.49	800
	20.5	778	20.5	782	20.5	757	20.5	769	20.5	790	20.5	623	20.5	815
	20.51	773	20.51	745	20.51	735	20.51	717	20.51	765	20.51	616	20.51	797
	20.52	775	20.52	753	20.52	748	20.52	727	20.52	754	20.52	636	20.52	761
	20.53	714	20.53	792	20.53	768	20.53	783	20.53	732	20.53	611	20.53	761
	20.54	766	20.54	775	20.54	758	20.54	746	20.54	725	20.54	646	20.54	747
	20.55	785	20.55	750	20.55	752	20.55	760	20.55	750	20.55	623	20.55	788
	20.56	728	20.56	751	20.56	739	20.56	733	20.56	755	20.56	626	20.56	721
	20.57	731	20.57	751	20.57	736	20.57	738	20.57	722	20.57	604	20.57	810
	20.58	763	20.58	757	20.58	719	20.58	762	20.58	762	20.58	635	20.58	820
	20.59	787	20.59	817	20.59	738	20.59	757	20.59	713	20.59	643	20.59	767
	20.6	735	20.6	819	20.6	769	20.6	751	20.6	732	20.6	637	20.6	749
	20.61	772	20.61	859	20.61	784	20.61	745	20.61	748	20.61	680	20.61	785
	20.62	758	20.62	780	20.62	781	20.62	767	20.62	719	20.62	655	20.62	790
	20.63	749	20.63	791	20.63	791	20.63	794	20.63	723	20.63	677	20.63	773
	20.64	824	20.64	786	20.64	751	20.64	737	20.64	712	20.64	650	20.64	803
	20.65	766	20.65	803	20.65	829	20.65	732	20.65	735	20.65	674	20.65	784
	20.66	726	20.66	832	20.66	779	20.66	780	20.66	752	20.66	659	20.66	779
	20.67	818	20.67	809	20.67	791	20.67	749	20.67	762	20.67	671	20.67	770
	20.68	761	20.68	765	20.68	786	20.68	755	20.68	736	20.68	644	20.68	781
	20.69	761	20.69	769	20.69	762	20.69	751	20.69	730	20.69	619	20.69	778
	20.7	748	20.7	792	20.7	767	20.7	772	20.7	731	20.7	646	20.7	781
	20.71	736	20.71	815	20.71	823	20.71	755	20.71	726	20.71	625	20.71	751
	20.72	801	20.72	790	20.72	782	20.72	780	20.72	715	20.72	648	20.72	773
	20.73	754	20.73	749	20.73	806	20.73	769	20.73	732	20.73	631	20.73	844
	20.74	760	20.74	803	20.74	738	20.74	750	20.74	740	20.74	705	20.74	751
	20.75	743	20.75	786	20.75	771	20.75	755	20.75	761	20.75	708	20.75	795
	20.76	737	20.76	818	20.76	717	20.76	718	20.76	750	20.76	631	20.76	803
	20.77	739	20.77	779	20.77	743	20.77	763	20.77	709	20.77	614	20.77	774
	20.78	765	20.78	770	20.78	750	20.78	755	20.78	746	20.78	666	20.78	774
	20.79	792	20.79	752	20.79	760	20.79	741	20.79	758	20.79	675	20.79	760
	20.8	810	20.8	735	20.8	752	20.8	763	20.8	719	20.8	665	20.8	795
	20.81	802	20.81	762	20.81	773	20.81	767	20.81	721	20.81	641	20.81	761
	20.82	817	20.82	796	20.82	780	20.82	769	20.82	709	20.82	648	20.82	815
	20.83	780	20.83	791	20.83	734	20.83	751	20.83	740	20.83	642	20.83	795
	20.84	749	20.84	805	20.84	744	20.84	780	20.84	727	20.84	653	20.84	771
	20.85	783	20.85	796	20.85	768	20.85	797	20.85	729	20.85	688	20.85	746
	20.86	789	20.86	787	20.86	756	20.86	771	20.86	711	20.86	636	20.86	806
	20.87	762	20.87	792	20.87	790	20.87	771	20.87	760	20.87	657	20.87	748
	20.88	784	20.88	769	20.88	798	20.88	729	20.88	745	20.88	675	20.88	792
	20.89	780	20.89	809	20.89	792	20.89	770	20.89	736	20.89	684	20.89	809
	20.9	784	20.9	770	20.9	778	20.9	799	20.9	706	20.9	678	20.9	781
	20.91	797	20.91	798	20.91	827	20.91	763	20.91	751	20.91	618	20.91	798
	20.92	783	20.92	831	20.92	788	20.92	755	20.92	699	20.92	694	20.92	786
	20.93	797	20.93	805	20.93	778	20.93	795	20.93	762	20.93	674	20.93	807
	20.94	782	20.94	771	20.94	770	20.94	780	20.94	738	20.94	648	20.94	796
	20.95	737	20.95	807	20.95	797	20.95	773	20.95	754	20.95	625	20.95	788
	20.96	782	20.96	775	20.96	767	20.96	779	20.96	711	20.96	628	20.96	775
	20.97	740	20.97	803	20.97	749	20.97	743	20.97	753	20.97	597	20.97	821
	20.98	787	20.98	795	20.98	803	20.98	836	20.98	761	20.98	623	20.98	806
	20.99	818	20.99	808	20.99	775	20.99	773	20.99	727	20.99	677	20.99	806
	21	814	21	822	21	838	21	745	21	749	21	648	21	807
	21.01	784	21.01	829	21.01	824	21.01	777	21.01	756	21.01	594	21.01	830
	21.02	843	21.02	825	21.02	832	21.02	818	21.02	770	21.02	653	21.02	856
	21.03	803	21.03	816	21.03	784	21.03	819	21.03	761	21.03	654	21.03	824
	21.04	783	21.04	814	21.04	801	21.04	780	21.04	787	21.04	663	21.04	832
	21.05	861	21.05	856	21.05	797	21.05	772	21.05	765	21.05	650	21.05	837
	21.06	807	21.06	832	21.06	804	21.06	763	21.06	796	21.06	629	21.06	826
	21.07	782	21.07	839	21.07	856	21.07	772	21.07	806	21.07	678	21.07	822
	21.08	842	21.08	819	21.08	814	21.08	813	21.08	857	21.08	668	21.08	800
	21.09	849	21.09	872	21.09	842	21.09	798	21.09	815	21.09	671	21.09	826
	21.1	843	21.1	881	21.1	850	21.1	794	21.1	788	21.1	633	21.1	878
	21.11	819	21.11	899	21.11	831	21.11	801	21.11	801	21.11	667	21.11	850
	21.12	855	21.12	898	21.12	835	21.12	866	21.12	778	21.12	646	21.12	883
	21.13	825	21.13	895	21.13	858	21.13	860	21.13	798	21.13	657	21.13	830
	21.14	843	21.14	889	21.14	895	21.14	866	21.14	836	21.14	653	21.14	901
	21.15	876	21.15	874	21.15	863	21.15	798	21.15	832	21.15	638	21.15	887
	21.16	829	21.16	885	21.16	867	21.16	823	21.16	809	21.16	649	21.16	944
	21.17	823	21.17	917	21.17	893	21.17	875	21.17	853	21.17	684	21.17	909
	21.18	848	21.18	910	21.18	874	21.18	864	21.18	850	21.18	715	21.18	884
	21.19	869	21.19	882	21.19	901	21.19	857	21.19	836	21.19	669	21.19	923
	21.2	921	21.2	888	21.2	933	21.2	883	21.2	841	21.2	702	21.2	923
	21.21	889	21.21	934	21.21	932	21.21	879	21.21	854	21.21	684	21.21	909
	21.22	925	21.22	916	21.22	893	21.22	878	21.22	905	21.22	676	21.22	910
	21.23	947	21.23	920	21.23	963	21.23	905	21.23	883	21.23	695	21.23	955
	21.24	883	21.24	993	21.24	890	21.24	901	21.24	835	21.24	659	21.24	932
	21.25	928	21.25	861	21.25	900	21.25	909	21.25	878	21.25	699	21.25	923
	21.26	928	21.26	941	21.26	870	21.26	876	21.26	865	21.26	705	21.26	948
	21.27	917	21.27	944	21.27	921	21.27	936	21.27	864	21.27	690	21.27	904
	21.28	911	21.28	939	21.28	899	21.28	863	21.28	850	21.28	703	21.28	899
	21.29	870	21.29	916	21.29	925	21.29	878	21.29	899	21.29	740	21.29	894
	21.3	917	21.3	975	21.3	834	21.3	899	21.3	898	21.3	723	21.3	904
	21.31	882	21.31	866	21.31	918	21.31	924	21.31	863	21.31	680	21.31	899
	21.32	883	21.32	924	21.32	903	21.32	921	21.32	864	21.32	689	21.32	926
	21.33	894	21.33	872	21.33	911	21.33	883	21.33	867	21.33	728	21.33	915
	21.34	904	21.34	861	21.34	857	21.34	890	21.34	905	21.34	748	21.34	851
	21.35	852	21.35	915	21.35	888	21.35	874	21.35	878	21.35	740	21.35	896
	21.36	844	21.36	868	21.36	890	21.36	843	21.36	852	21.36	718	21.36	886
	21.37	757	21.37	850	21.37	871	21.37	824	21.37	799	21.37	689	21.37	821
	21.38	832	21.38	863	21.38	855	21.38	797	21.38	819	21.38	663	21.38	839
	21.39	829	21.39	834	21.39	805	21.39	864	21.39	826	21.39	668	21.39	856
	21.4	814	21.4	847	21.4	842	21.4	824	21.4	817	21.4	676	21.4	804
	21.41	773	21.41	869	21.41	809	21.41	821	21.41	815	21.41	651	21.41	807
	21.42	753	21.42	818	21.42	842	21.42	812	21.42	820	21.42	694	21.42	874
	21.43	823	21.43	852	21.43	786	21.43	837	21.43	785	21.43	641	21.43	851
	21.44	756	21.44	907	21.44	859	21.44	824	21.44	736	21.44	650	21.44	821
	21.45	799	21.45	883	21.45	842	21.45	822	21.45	787	21.45	692	21.45	817
	21.46	807	21.46	831	21.46	836	21.46	827	21.46	784	21.46	681	21.46	804
	21.47	835	21.47	805	21.47	855	21.47	799	21.47	714	21.47	716	21.47	827
	21.48	777	21.48	799	21.48	803	21.48	796	21.48	747	21.48	667	21.48	826
	21.49	788	21.49	846	21.49	848	21.49	785	21.49	786	21.49	629	21.49	816
	21.5	794	21.5	806	21.5	850	21.5	785	21.5	826	21.5	675	21.5	770
	21.51	789	21.51	816	21.51	819	21.51	787	21.51	782	21.51	642	21.51	780
	21.52	805	21.52	803	21.52	797	21.52	785	21.52	784	21.52	690	21.52	765
	21.53	863	21.53	780	21.53	827	21.53	766	21.53	794	21.53	676	21.53	836
	21.54	804	21.54	829	21.54	740	21.54	804	21.54	754	21.54	639	21.54	831
	21.55	763	21.55	786	21.55	844	21.55	830	21.55	809	21.55	687	21.55	796
	21.56	796	21.56	819	21.56	783	21.56	789	21.56	821	21.56	657	21.56	846
	21.57	812	21.57	823	21.57	851	21.57	805	21.57	743	21.57	682	21.57	791
	21.58	772	21.58	816	21.58	824	21.58	797	21.58	804	21.58	681	21.58	791
	21.59	808	21.59	797	21.59	842	21.59	837	21.59	823	21.59	691	21.59	817
	21.6	810	21.6	812	21.6	778	21.6	829	21.6	806	21.6	661	21.6	848
	21.61	796	21.61	812	21.61	775	21.61	780	21.61	784	21.61	649	21.61	787
	21.62	778	21.62	800	21.62	760	21.62	803	21.62	817	21.62	649	21.62	784
	21.63	780	21.63	878	21.63	799	21.63	798	21.63	781	21.63	703	21.63	827
	21.64	780	21.64	841	21.64	798	21.64	785	21.64	801	21.64	604	21.64	838
	21.65	769	21.65	810	21.65	824	21.65	825	21.65	784	21.65	626	21.65	794
	21.66	772	21.66	842	21.66	809	21.66	810	21.66	810	21.66	678	21.66	823
	21.67	806	21.67	836	21.67	753	21.67	784	21.67	765	21.67	701	21.67	812
	21.68	824	21.68	826	21.68	795	21.68	734	21.68	738	21.68	653	21.68	785
	21.69	810	21.69	849	21.69	802	21.69	794	21.69	743	21.69	648	21.69	819
	21.7	836	21.7	779	21.7	767	21.7	785	21.7	757	21.7	632	21.7	772
	21.71	781	21.71	767	21.71	792	21.71	814	21.71	753	21.71	657	21.71	783
	21.72	781	21.72	791	21.72	777	21.72	789	21.72	772	21.72	616	21.72	805
	21.73	769	21.73	839	21.73	792	21.73	771	21.73	796	21.73	658	21.73	839
	21.74	790	21.74	841	21.74	774	21.74	764	21.74	711	21.74	704	21.74	815
	21.75	741	21.75	891	21.75	780	21.75	765	21.75	731	21.75	646	21.75	826
	21.76	796	21.76	808	21.76	850	21.76	737	21.76	812	21.76	672	21.76	830
	21.77	767	21.77	817	21.77	794	21.77	834	21.77	789	21.77	656	21.77	775
	21.78	792	21.78	823	21.78	802	21.78	818	21.78	748	21.78	653	21.78	801
	21.79	745	21.79	821	21.79	825	21.79	792	21.79	763	21.79	668	21.79	780
	21.8	785	21.8	806	21.8	799	21.8	766	21.8	756	21.8	680	21.8	815
	21.81	775	21.81	794	21.81	758	21.81	762	21.81	752	21.81	656	21.81	808
	21.82	737	21.82	838	21.82	822	21.82	757	21.82	774	21.82	680	21.82	806
	21.83	808	21.83	823	21.83	758	21.83	801	21.83	761	21.83	652	21.83	805
	21.84	837	21.84	795	21.84	778	21.84	771	21.84	791	21.84	645	21.84	836
	21.85	772	21.85	851	21.85	848	21.85	764	21.85	736	21.85	697	21.85	836
	21.86	797	21.86	834	21.86	807	21.86	809	21.86	761	21.86	702	21.86	779
	21.87	756	21.87	797	21.87	807	21.87	812	21.87	766	21.87	670	21.87	801
	21.88	728	21.88	839	21.88	773	21.88	815	21.88	769	21.88	659	21.88	806
	21.89	752	21.89	841	21.89	771	21.89	748	21.89	714	21.89	648	21.89	796
	21.9	786	21.9	844	21.9	784	21.9	792	21.9	746	21.9	669	21.9	822
	21.91	784	21.91	826	21.91	806	21.91	814	21.91	780	21.91	646	21.91	838
	21.92	813	21.92	846	21.92	782	21.92	797	21.92	772	21.92	601	21.92	781
	21.93	782	21.93	810	21.93	815	21.93	813	21.93	756	21.93	642	21.93	794
	21.94	782	21.94	846	21.94	831	21.94	797	21.94	813	21.94	652	21.94	767
	21.95	836	21.95	782	21.95	812	21.95	809	21.95	799	21.95	655	21.95	808
	21.96	821	21.96	798	21.96	784	21.96	849	21.96	735	21.96	637	21.96	814
	21.97	801	21.97	867	21.97	754	21.97	785	21.97	756	21.97	617	21.97	788
	21.98	781	21.98	818	21.98	764	21.98	871	21.98	758	21.98	657	21.98	774
	21.99	783	21.99	769	21.99	798	21.99	739	21.99	767	21.99	676	21.99	840
	22	839	22	785	22	798	22	797	22	766	22	664	22	754
	22.01	834	22.01	803	22.01	760	22.01	754	22.01	787	22.01	645	22.01	802
	22.02	829	22.02	804	22.02	735	22.02	789	22.02	788	22.02	658	22.02	823
	22.03	816	22.03	818	22.03	836	22.03	774	22.03	765	22.03	677	22.03	817
	22.04	785	22.04	836	22.04	807	22.04	802	22.04	767	22.04	650	22.04	768
	22.05	782	22.05	834	22.05	807	22.05	773	22.05	762	22.05	678	22.05	762
	22.06	777	22.06	783	22.06	803	22.06	743	22.06	784	22.06	725	22.06	809
	22.07	766	22.07	772	22.07	786	22.07	805	22.07	779	22.07	641	22.07	831
	22.08	737	22.08	799	22.08	906	22.08	783	22.08	799	22.08	676	22.08	822
	22.09	795	22.09	814	22.09	801	22.09	835	22.09	695	22.09	664	22.09	779
	22.1	789	22.1	826	22.1	858	22.1	817	22.1	772	22.1	639	22.1	798
	22.11	802	22.11	817	22.11	816	22.11	820	22.11	783	22.11	681	22.11	762
	22.12	809	22.12	787	22.12	805	22.12	802	22.12	749	22.12	696	22.12	821
	22.13	822	22.13	787	22.13	819	22.13	774	22.13	807	22.13	683	22.13	807
	22.14	868	22.14	810	22.14	837	22.14	773	22.14	774	22.14	671	22.14	791
	22.15	799	22.15	825	22.15	850	22.15	816	22.15	801	22.15	677	22.15	824
	22.16	783	22.16	856	22.16	819	22.16	842	22.16	744	22.16	689	22.16	829
	22.17	839	22.17	804	22.17	841	22.17	796	22.17	783	22.17	692	22.17	831
	22.18	802	22.18	850	22.18	875	22.18	840	22.18	821	22.18	681	22.18	838
	22.19	841	22.19	830	22.19	825	22.19	768	22.19	849	22.19	651	22.19	821
	22.2	797	22.2	800	22.2	820	22.2	780	22.2	747	22.2	690	22.2	805
	22.21	800	22.21	791	22.21	772	22.21	821	22.21	788	22.21	697	22.21	825
	22.22	746	22.22	781	22.22	791	22.22	786	22.22	802	22.22	651	22.22	860
	22.23	782	22.23	804	22.23	831	22.23	795	22.23	735	22.23	615	22.23	806
	22.24	781	22.24	791	22.24	815	22.24	790	22.24	757	22.24	682	22.24	796
	22.25	787	22.25	824	22.25	834	22.25	848	22.25	791	22.25	678	22.25	806
	22.26	781	22.26	840	22.26	767	22.26	839	22.26	778	22.26	642	22.26	799
	22.27	808	22.27	835	22.27	772	22.27	804	22.27	820	22.27	640	22.27	817
	22.28	850	22.28	795	22.28	835	22.28	801	22.28	780	22.28	689	22.28	846
	22.29	827	22.29	807	22.29	785	22.29	873	22.29	739	22.29	704	22.29	797
	22.3	819	22.3	873	22.3	807	22.3	826	22.3	747	22.3	692	22.3	819
	22.31	820	22.31	799	22.31	849	22.31	857	22.31	767	22.31	692	22.31	821
	22.32	808	22.32	814	22.32	782	22.32	821	22.32	761	22.32	687	22.32	827
	22.33	797	22.33	819	22.33	799	22.33	823	22.33	822	22.33	691	22.33	829
	22.34	790	22.34	818	22.34	840	22.34	821	22.34	763	22.34	718	22.34	786
	22.35	831	22.35	833	22.35	836	22.35	810	22.35	783	22.35	654	22.35	804
	22.36	778	22.36	819	22.36	830	22.36	801	22.36	729	22.36	675	22.36	753
	22.37	773	22.37	813	22.37	853	22.37	789	22.37	782	22.37	654	22.37	754
	22.38	836	22.38	840	22.38	792	22.38	822	22.38	794	22.38	693	22.38	807
	22.39	859	22.39	839	22.39	785	22.39	780	22.39	808	22.39	672	22.39	815
	22.4	792	22.4	844	22.4	827	22.4	795	22.4	766	22.4	630	22.4	817
	22.41	788	22.41	836	22.41	775	22.41	778	22.41	772	22.41	664	22.41	808
	22.42	827	22.42	841	22.42	835	22.42	801	22.42	756	22.42	675	22.42	835
	22.43	815	22.43	803	22.43	800	22.43	804	22.43	729	22.43	684	22.43	826
	22.44	815	22.44	821	22.44	815	22.44	822	22.44	755	22.44	686	22.44	804
	22.45	822	22.45	816	22.45	795	22.45	808	22.45	740	22.45	694	22.45	816
	22.46	804	22.46	777	22.46	783	22.46	778	22.46	868	22.46	667	22.46	785
	22.47	809	22.47	824	22.47	805	22.47	822	22.47	778	22.47	666	22.47	814
	22.48	837	22.48	783	22.48	820	22.48	823	22.48	818	22.48	678	22.48	795
	22.49	785	22.49	810	22.49	842	22.49	831	22.49	830	22.49	662	22.49	788
	22.5	808	22.5	809	22.5	806	22.5	826	22.5	783	22.5	699	22.5	764
	22.51	794	22.51	821	22.51	852	22.51	789	22.51	752	22.51	657	22.51	822
	22.52	797	22.52	819	22.52	807	22.52	814	22.52	787	22.52	672	22.52	822
	22.53	813	22.53	810	22.53	832	22.53	821	22.53	803	22.53	676	22.53	821
	22.54	804	22.54	809	22.54	781	22.54	801	22.54	744	22.54	703	22.54	822
	22.55	792	22.55	783	22.55	812	22.55	837	22.55	745	22.55	649	22.55	777
	22.56	804	22.56	795	22.56	847	22.56	840	22.56	757	22.56	652	22.56	816
	22.57	835	22.57	816	22.57	837	22.57	856	22.57	756	22.57	700	22.57	806
	22.58	850	22.58	806	22.58	826	22.58	830	22.58	769	22.58	680	22.58	853
	22.59	841	22.59	802	22.59	827	22.59	801	22.59	758	22.59	731	22.59	799
	22.6	794	22.6	815	22.6	812	22.6	803	22.6	739	22.6	669	22.6	825
	22.61	813	22.61	813	22.61	839	22.61	814	22.61	778	22.61	708	22.61	820
	22.62	823	22.62	799	22.62	816	22.62	804	22.62	843	22.62	691	22.62	807
	22.63	810	22.63	756	22.63	803	22.63	832	22.63	788	22.63	679	22.63	841
	22.64	803	22.64	782	22.64	839	22.64	801	22.64	816	22.64	690	22.64	821
	22.65	835	22.65	831	22.65	820	22.65	745	22.65	771	22.65	648	22.65	821
	22.66	816	22.66	788	22.66	883	22.66	851	22.66	736	22.66	643	22.66	844
	22.67	831	22.67	840	22.67	818	22.67	827	22.67	800	22.67	681	22.67	841
	22.68	824	22.68	843	22.68	831	22.68	755	22.68	769	22.68	668	22.68	836
	22.69	850	22.69	839	22.69	853	22.69	785	22.69	723	22.69	670	22.69	860
	22.7	825	22.7	833	22.7	836	22.7	795	22.7	748	22.7	688	22.7	780
	22.71	833	22.71	821	22.71	840	22.71	818	22.71	750	22.71	679	22.71	800
	22.72	827	22.72	848	22.72	827	22.72	818	22.72	768	22.72	649	22.72	856
	22.73	784	22.73	773	22.73	820	22.73	855	22.73	790	22.73	626	22.73	857
	22.74	790	22.74	849	22.74	837	22.74	777	22.74	788	22.74	715	22.74	842
	22.75	834	22.75	801	22.75	842	22.75	773	22.75	780	22.75	680	22.75	840
	22.76	838	22.76	850	22.76	856	22.76	815	22.76	779	22.76	706	22.76	814
	22.77	853	22.77	822	22.77	904	22.77	774	22.77	805	22.77	690	22.77	792
	22.78	837	22.78	853	22.78	832	22.78	741	22.78	818	22.78	697	22.78	789
	22.79	863	22.79	847	22.79	779	22.79	773	22.79	757	22.79	675	22.79	835
	22.8	767	22.8	849	22.8	817	22.8	771	22.8	783	22.8	642	22.8	783
	22.81	810	22.81	810	22.81	853	22.81	785	22.81	737	22.81	690	22.81	821
	22.82	780	22.82	864	22.82	804	22.82	841	22.82	770	22.82	697	22.82	768
	22.83	771	22.83	835	22.83	785	22.83	809	22.83	794	22.83	631	22.83	804
	22.84	868	22.84	806	22.84	814	22.84	798	22.84	758	22.84	682	22.84	850
	22.85	788	22.85	827	22.85	857	22.85	788	22.85	826	22.85	671	22.85	815
	22.86	774	22.86	852	22.86	787	22.86	802	22.86	797	22.86	693	22.86	832
	22.87	790	22.87	795	22.87	794	22.87	801	22.87	817	22.87	707	22.87	818
	22.88	771	22.88	795	22.88	771	22.88	863	22.88	787	22.88	676	22.88	795
	22.89	852	22.89	789	22.89	780	22.89	839	22.89	814	22.89	656	22.89	818
	22.9	829	22.9	848	22.9	765	22.9	846	22.9	766	22.9	640	22.9	766
	22.91	802	22.91	790	22.91	839	22.91	831	22.91	786	22.91	680	22.91	836
	22.92	809	22.92	788	22.92	800	22.92	781	22.92	834	22.92	652	22.92	807
	22.93	842	22.93	842	22.93	842	22.93	830	22.93	740	22.93	650	22.93	822
	22.94	781	22.94	841	22.94	768	22.94	819	22.94	798	22.94	638	22.94	783
	22.95	803	22.95	786	22.95	808	22.95	825	22.95	789	22.95	676	22.95	810
	22.96	826	22.96	800	22.96	840	22.96	765	22.96	823	22.96	699	22.96	831
	22.97	821	22.97	815	22.97	779	22.97	784	22.97	804	22.97	695	22.97	814
	22.98	824	22.98	801	22.98	832	22.98	789	22.98	796	22.98	681	22.98	812
	22.99	859	22.99	766	22.99	883	22.99	797	22.99	744	22.99	629	22.99	777
	23	851	23	825	23	865	23	765	23	763	23	709	23	831
	23.01	800	23.01	838	23.01	836	23.01	782	23.01	808	23.01	643	23.01	829
	23.02	830	23.02	737	23.02	806	23.02	836	23.02	864	23.02	632	23.02	818
	23.03	832	23.03	837	23.03	865	23.03	846	23.03	782	23.03	678	23.03	848
	23.04	796	23.04	881	23.04	831	23.04	837	23.04	774	23.04	727	23.04	830
	23.05	786	23.05	823	23.05	842	23.05	816	23.05	757	23.05	654	23.05	848
	23.06	858	23.06	836	23.06	800	23.06	821	23.06	768	23.06	679	23.06	794
	23.07	777	23.07	850	23.07	847	23.07	810	23.07	781	23.07	725	23.07	818
	23.08	809	23.08	821	23.08	783	23.08	786	23.08	746	23.08	653	23.08	810
	23.09	788	23.09	794	23.09	822	23.09	854	23.09	790	23.09	695	23.09	783
	23.1	870	23.1	861	23.1	860	23.1	824	23.1	764	23.1	666	23.1	815
	23.11	842	23.11	803	23.11	827	23.11	761	23.11	797	23.11	656	23.11	824
	23.12	818	23.12	826	23.12	823	23.12	848	23.12	823	23.12	670	23.12	851
	23.13	836	23.13	792	23.13	778	23.13	832	23.13	784	23.13	688	23.13	839
	23.14	865	23.14	825	23.14	808	23.14	838	23.14	805	23.14	668	23.14	837
	23.15	818	23.15	810	23.15	809	23.15	755	23.15	782	23.15	686	23.15	825
	23.16	848	23.16	864	23.16	794	23.16	798	23.16	791	23.16	701	23.16	814
	23.17	817	23.17	840	23.17	765	23.17	823	23.17	824	23.17	684	23.17	816
	23.18	821	23.18	847	23.18	792	23.18	837	23.18	780	23.18	686	23.18	856
	23.19	801	23.19	846	23.19	818	23.19	842	23.19	815	23.19	723	23.19	799
	23.2	789	23.2	827	23.2	784	23.2	775	23.2	783	23.2	713	23.2	807
	23.21	803	23.21	796	23.21	796	23.21	805	23.21	810	23.21	727	23.21	834
	23.22	785	23.22	774	23.22	808	23.22	781	23.22	787	23.22	682	23.22	804
	23.23	841	23.23	833	23.23	818	23.23	764	23.23	785	23.23	684	23.23	841
	23.24	851	23.24	804	23.24	820	23.24	802	23.24	754	23.24	658	23.24	850
	23.25	874	23.25	830	23.25	823	23.25	836	23.25	780	23.25	663	23.25	859
	23.26	789	23.26	824	23.26	809	23.26	824	23.26	755	23.26	669	23.26	847
	23.27	804	23.27	883	23.27	763	23.27	834	23.27	761	23.27	645	23.27	853
	23.28	812	23.28	809	23.28	812	23.28	788	23.28	826	23.28	666	23.28	825
	23.29	796	23.29	821	23.29	819	23.29	816	23.29	813	23.29	652	23.29	781
	23.3	808	23.3	835	23.3	826	23.3	796	23.3	800	23.3	627	23.3	843
	23.31	802	23.31	840	23.31	772	23.31	823	23.31	798	23.31	635	23.31	819
	23.32	795	23.32	819	23.32	846	23.32	799	23.32	805	23.32	628	23.32	847
	23.33	846	23.33	805	23.33	771	23.33	782	23.33	802	23.33	654	23.33	822
	23.34	867	23.34	827	23.34	796	23.34	796	23.34	801	23.34	686	23.34	831
	23.35	771	23.35	837	23.35	833	23.35	832	23.35	791	23.35	694	23.35	858
	23.36	824	23.36	794	23.36	830	23.36	810	23.36	825	23.36	641	23.36	867
	23.37	796	23.37	787	23.37	837	23.37	807	23.37	791	23.37	668	23.37	869
	23.38	802	23.38	816	23.38	827	23.38	832	23.38	779	23.38	688	23.38	893
	23.39	802	23.39	865	23.39	842	23.39	822	23.39	821	23.39	704	23.39	851
	23.4	796	23.4	846	23.4	830	23.4	788	23.4	816	23.4	638	23.4	956
	23.41	804	23.41	803	23.41	819	23.41	804	23.41	807	23.41	651	23.41	1032
	23.42	835	23.42	817	23.42	818	23.42	814	23.42	777	23.42	726	23.42	1084
	23.43	818	23.43	851	23.43	799	23.43	794	23.43	802	23.43	681	23.43	1171
	23.44	800	23.44	916	23.44	809	23.44	859	23.44	827	23.44	692	23.44	1185
	23.45	802	23.45	840	23.45	838	23.45	847	23.45	791	23.45	708	23.45	1116
	23.46	830	23.46	789	23.46	794	23.46	844	23.46	747	23.46	699	23.46	1071
	23.47	902	23.47	848	23.47	854	23.47	841	23.47	765	23.47	759	23.47	1043
	23.48	792	23.48	819	23.48	815	23.48	824	23.48	719	23.48	722	23.48	1063
	23.49	821	23.49	826	23.49	778	23.49	847	23.49	768	23.49	735	23.49	982
	23.5	797	23.5	830	23.5	837	23.5	782	23.5	773	23.5	700	23.5	973
	23.51	771	23.51	876	23.51	824	23.51	823	23.51	788	23.51	684	23.51	984
	23.52	837	23.52	824	23.52	835	23.52	804	23.52	755	23.52	650	23.52	886
	23.53	797	23.53	856	23.53	840	23.53	825	23.53	746	23.53	736	23.53	912
	23.54	827	23.54	839	23.54	837	23.54	813	23.54	740	23.54	675	23.54	838
	23.55	866	23.55	821	23.55	782	23.55	823	23.55	774	23.55	681	23.55	876
	23.56	795	23.56	835	23.56	838	23.56	778	23.56	745	23.56	681	23.56	822
	23.57	809	23.57	842	23.57	791	23.57	777	23.57	773	23.57	670	23.57	804
	23.58	775	23.58	847	23.58	805	23.58	789	23.58	777	23.58	732	23.58	782
	23.59	851	23.59	819	23.59	823	23.59	775	23.59	754	23.59	674	23.59	801
	23.6	813	23.6	831	23.6	836	23.6	821	23.6	723	23.6	667	23.6	812
	23.61	790	23.61	750	23.61	826	23.61	799	23.61	770	23.61	680	23.61	794
	23.62	804	23.62	883	23.62	841	23.62	819	23.62	786	23.62	656	23.62	816
	23.63	766	23.63	809	23.63	874	23.63	820	23.63	796	23.63	653	23.63	806
	23.64	809	23.64	815	23.64	829	23.64	838	23.64	780	23.64	656	23.64	807
	23.65	788	23.65	799	23.65	815	23.65	821	23.65	797	23.65	688	23.65	832
	23.66	842	23.66	823	23.66	844	23.66	807	23.66	765	23.66	738	23.66	797
	23.67	835	23.67	800	23.67	805	23.67	806	23.67	746	23.67	653	23.67	841
	23.68	829	23.68	843	23.68	818	23.68	799	23.68	758	23.68	681	23.68	848
	23.69	787	23.69	833	23.69	830	23.69	842	23.69	772	23.69	719	23.69	823
	23.7	781	23.7	849	23.7	826	23.7	814	23.7	813	23.7	679	23.7	838
	23.71	780	23.71	852	23.71	878	23.71	785	23.71	783	23.71	662	23.71	791
	23.72	817	23.72	816	23.72	843	23.72	815	23.72	840	23.72	686	23.72	818
	23.73	809	23.73	856	23.73	815	23.73	779	23.73	753	23.73	653	23.73	824
	23.74	840	23.74	847	23.74	740	23.74	872	23.74	767	23.74	692	23.74	836
	23.75	791	23.75	830	23.75	837	23.75	846	23.75	731	23.75	659	23.75	827
	23.76	770	23.76	804	23.76	889	23.76	786	23.76	744	23.76	680	23.76	773
	23.77	856	23.77	834	23.77	871	23.77	792	23.77	771	23.77	686	23.77	820
	23.78	853	23.78	854	23.78	851	23.78	823	23.78	780	23.78	672	23.78	804
	23.79	838	23.79	830	23.79	838	23.79	817	23.79	770	23.79	721	23.79	804
	23.8	837	23.8	773	23.8	791	23.8	851	23.8	754	23.8	682	23.8	844
	23.81	835	23.81	767	23.81	766	23.81	810	23.81	773	23.81	722	23.81	832
	23.82	901	23.82	800	23.82	802	23.82	746	23.82	806	23.82	641	23.82	860
	23.83	826	23.83	815	23.83	792	23.83	825	23.83	782	23.83	733	23.83	780
	23.84	794	23.84	817	23.84	763	23.84	798	23.84	797	23.84	722	23.84	841
	23.85	819	23.85	825	23.85	812	23.85	825	23.85	817	23.85	693	23.85	867
	23.86	814	23.86	823	23.86	805	23.86	798	23.86	799	23.86	656	23.86	816
	23.87	812	23.87	805	23.87	827	23.87	752	23.87	813	23.87	683	23.87	870
	23.88	829	23.88	863	23.88	795	23.88	888	23.88	792	23.88	642	23.88	867
	23.89	753	23.89	864	23.89	822	23.89	817	23.89	835	23.89	681	23.89	788
	23.9	851	23.9	878	23.9	794	23.9	820	23.9	787	23.9	655	23.9	833
	23.91	836	23.91	856	23.91	805	23.91	790	23.91	761	23.91	666	23.91	851
	23.92	859	23.92	817	23.92	814	23.92	814	23.92	751	23.92	659	23.92	855
	23.93	851	23.93	827	23.93	783	23.93	866	23.93	787	23.93	718	23.93	844
	23.94	846	23.94	791	23.94	798	23.94	815	23.94	715	23.94	701	23.94	821
	23.95	800	23.95	850	23.95	837	23.95	817	23.95	748	23.95	729	23.95	855
	23.96	829	23.96	812	23.96	816	23.96	844	23.96	794	23.96	701	23.96	850
	23.97	784	23.97	817	23.97	842	23.97	790	23.97	803	23.97	657	23.97	795
	23.98	785	23.98	824	23.98	865	23.98	808	23.98	814	23.98	649	23.98	856
	23.99	794	23.99	796	23.99	820	23.99	843	23.99	824	23.99	688	23.99	835
	24	806	24	829	24	836	24	821	24	772	24	650	24	818
	24.01	836	24.01	818	24.01	853	24.01	864	24.01	814	24.01	718	24.01	834
	24.02	806	24.02	774	24.02	804	24.02	826	24.02	818	24.02	695	24.02	798
	24.03	764	24.03	755	24.03	827	24.03	807	24.03	756	24.03	701	24.03	807
	24.04	803	24.04	850	24.04	797	24.04	879	24.04	798	24.04	624	24.04	818
	24.05	794	24.05	819	24.05	780	24.05	841	24.05	799	24.05	641	24.05	841
	24.06	831	24.06	836	24.06	766	24.06	795	24.06	803	24.06	650	24.06	833
	24.07	804	24.07	812	24.07	809	24.07	756	24.07	757	24.07	662	24.07	834
	24.08	797	24.08	752	24.08	866	24.08	808	24.08	829	24.08	669	24.08	773
	24.09	823	24.09	818	24.09	807	24.09	774	24.09	785	24.09	678	24.09	864
	24.1	834	24.1	785	24.1	837	24.1	799	24.1	773	24.1	745	24.1	838
	24.11	830	24.11	787	24.11	788	24.11	840	24.11	770	24.11	710	24.11	814
	24.12	812	24.12	818	24.12	722	24.12	791	24.12	769	24.12	682	24.12	809
	24.13	801	24.13	822	24.13	785	24.13	797	24.13	810	24.13	726	24.13	823
	24.14	829	24.14	834	24.14	792	24.14	785	24.14	781	24.14	708	24.14	829
	24.15	859	24.15	799	24.15	790	24.15	806	24.15	800	24.15	676	24.15	779
	24.16	820	24.16	867	24.16	858	24.16	804	24.16	782	24.16	686	24.16	810
	24.17	867	24.17	848	24.17	820	24.17	816	24.17	833	24.17	674	24.17	841
	24.18	767	24.18	853	24.18	838	24.18	804	24.18	772	24.18	670	24.18	801
	24.19	807	24.19	835	24.19	817	24.19	755	24.19	789	24.19	658	24.19	821
	24.2	864	24.2	835	24.2	791	24.2	816	24.2	712	24.2	679	24.2	787
	24.21	912	24.21	802	24.21	871	24.21	846	24.21	788	24.21	644	24.21	777
	24.22	813	24.22	846	24.22	861	24.22	817	24.22	787	24.22	677	24.22	767
	24.23	866	24.23	879	24.23	780	24.23	820	24.23	765	24.23	731	24.23	834
	24.24	838	24.24	814	24.24	807	24.24	859	24.24	771	24.24	699	24.24	840
	24.25	841	24.25	837	24.25	843	24.25	812	24.25	834	24.25	665	24.25	839
	24.26	818	24.26	790	24.26	832	24.26	723	24.26	772	24.26	655	24.26	840
	24.27	823	24.27	848	24.27	831	24.27	796	24.27	805	24.27	700	24.27	847
	24.28	805	24.28	866	24.28	833	24.28	816	24.28	816	24.28	723	24.28	846
	24.29	821	24.29	803	24.29	846	24.29	860	24.29	812	24.29	667	24.29	898
	24.3	837	24.3	810	24.3	816	24.3	784	24.3	844	24.3	678	24.3	852
	24.31	820	24.31	831	24.31	803	24.31	868	24.31	806	24.31	655	24.31	854
	24.32	795	24.32	872	24.32	830	24.32	863	24.32	826	24.32	671	24.32	836
	24.33	823	24.33	830	24.33	795	24.33	849	24.33	863	24.33	649	24.33	891
	24.34	852	24.34	813	24.34	884	24.34	842	24.34	857	24.34	642	24.34	842
	24.35	874	24.35	871	24.35	899	24.35	854	24.35	788	24.35	719	24.35	799
	24.36	932	24.36	911	24.36	875	24.36	876	24.36	860	24.36	682	24.36	840
	24.37	930	24.37	912	24.37	952	24.37	920	24.37	867	24.37	686	24.37	789
	24.38	910	24.38	1106	24.38	1005	24.38	981	24.38	882	24.38	662	24.38	835
	24.39	1022	24.39	1123	24.39	1101	24.39	977	24.39	936	24.39	674	24.39	910
	24.4	1093	24.4	1255	24.4	1149	24.4	1055	24.4	929	24.4	688	24.4	870
	24.41	1195	24.41	1367	24.41	1229	24.41	1110	24.41	1067	24.41	782	24.41	865
	24.42	1269	24.42	1418	24.42	1249	24.42	1160	24.42	1059	24.42	806	24.42	923
	24.43	1166	24.43	1455	24.43	1250	24.43	1240	24.43	1117	24.43	766	24.43	984
	24.44	1144	24.44	1278	24.44	1264	24.44	1244	24.44	1172	24.44	846	24.44	1075
	24.45	1090	24.45	1095	24.45	1185	24.45	1165	24.45	1114	24.45	842	24.45	1112
	24.46	1088	24.46	1191	24.46	1111	24.46	1153	24.46	1072	24.46	883	24.46	1103
	24.47	1076	24.47	1093	24.47	1135	24.47	1056	24.47	1029	24.47	902	24.47	1106
	24.48	1051	24.48	1185	24.48	1062	24.48	1023	24.48	1004	24.48	865	24.48	1127
	24.49	1019	24.49	1113	24.49	997	24.49	1039	24.49	985	24.49	774	24.49	1058
	24.5	1015	24.5	1011	24.5	968	24.5	1024	24.5	961	24.5	819	24.5	1009
	24.51	934	24.51	996	24.51	923	24.51	1004	24.51	944	24.51	832	24.51	991
	24.52	918	24.52	934	24.52	918	24.52	941	24.52	920	24.52	819	24.52	958
	24.53	888	24.53	875	24.53	835	24.53	944	24.53	850	24.53	775	24.53	934
	24.54	865	24.54	891	24.54	832	24.54	888	24.54	848	24.54	755	24.54	953
	24.55	834	24.55	891	24.55	882	24.55	889	24.55	761	24.55	760	24.55	920
	24.56	873	24.56	923	24.56	859	24.56	816	24.56	824	24.56	721	24.56	853
	24.57	839	24.57	871	24.57	803	24.57	773	24.57	816	24.57	715	24.57	844
	24.58	843	24.58	872	24.58	802	24.58	830	24.58	800	24.58	683	24.58	844
	24.59	838	24.59	889	24.59	820	24.59	789	24.59	778	24.59	686	24.59	854
	24.6	854	24.6	820	24.6	841	24.6	814	24.6	754	24.6	713	24.6	846
	24.61	857	24.61	842	24.61	789	24.61	852	24.61	768	24.61	693	24.61	820
	24.62	849	24.62	820	24.62	834	24.62	806	24.62	782	24.62	674	24.62	822
	24.63	842	24.63	837	24.63	830	24.63	861	24.63	774	24.63	704	24.63	854
	24.64	822	24.64	820	24.64	858	24.64	774	24.64	795	24.64	655	24.64	805
	24.65	892	24.65	804	24.65	835	24.65	849	24.65	758	24.65	670	24.65	821
	24.66	839	24.66	855	24.66	830	24.66	844	24.66	777	24.66	690	24.66	816
	24.67	831	24.67	835	24.67	813	24.67	855	24.67	789	24.67	622	24.67	777
	24.68	841	24.68	812	24.68	786	24.68	815	24.68	756	24.68	655	24.68	808
	24.69	846	24.69	819	24.69	761	24.69	842	24.69	790	24.69	676	24.69	765
	24.7	807	24.7	838	24.7	809	24.7	818	24.7	801	24.7	694	24.7	805
	24.71	834	24.71	800	24.71	823	24.71	844	24.71	741	24.71	668	24.71	832
	24.72	836	24.72	836	24.72	816	24.72	844	24.72	780	24.72	667	24.72	815
	24.73	781	24.73	800	24.73	806	24.73	847	24.73	822	24.73	715	24.73	803
	24.74	798	24.74	824	24.74	839	24.74	813	24.74	760	24.74	674	24.74	825
	24.75	819	24.75	837	24.75	812	24.75	812	24.75	751	24.75	702	24.75	819
	24.76	852	24.76	805	24.76	804	24.76	815	24.76	794	24.76	633	24.76	843
	24.77	804	24.77	812	24.77	816	24.77	739	24.77	808	24.77	678	24.77	815
	24.78	840	24.78	800	24.78	870	24.78	825	24.78	767	24.78	717	24.78	799
	24.79	792	24.79	796	24.79	855	24.79	710	24.79	815	24.79	697	24.79	804
	24.8	822	24.8	787	24.8	799	24.8	796	24.8	755	24.8	683	24.8	824
	24.81	815	24.81	769	24.81	841	24.81	796	24.81	777	24.81	659	24.81	801
	24.82	799	24.82	813	24.82	813	24.82	800	24.82	770	24.82	669	24.82	760
	24.83	853	24.83	852	24.83	838	24.83	774	24.83	765	24.83	675	24.83	775
	24.84	809	24.84	823	24.84	787	24.84	797	24.84	753	24.84	655	24.84	822
	24.85	885	24.85	815	24.85	812	24.85	824	24.85	749	24.85	676	24.85	825
	24.86	791	24.86	788	24.86	853	24.86	835	24.86	733	24.86	662	24.86	841
	24.87	864	24.87	804	24.87	821	24.87	841	24.87	700	24.87	701	24.87	854
	24.88	837	24.88	797	24.88	831	24.88	853	24.88	768	24.88	652	24.88	875
	24.89	824	24.89	819	24.89	819	24.89	804	24.89	741	24.89	687	24.89	818
	24.9	816	24.9	843	24.9	807	24.9	788	24.9	773	24.9	714	24.9	787
	24.91	856	24.91	834	24.91	825	24.91	756	24.91	763	24.91	665	24.91	753
	24.92	876	24.92	823	24.92	836	24.92	782	24.92	757	24.92	667	24.92	802
	24.93	819	24.93	820	24.93	820	24.93	785	24.93	780	24.93	700	24.93	785
	24.94	844	24.94	813	24.94	788	24.94	740	24.94	748	24.94	693	24.94	819
	24.95	838	24.95	813	24.95	812	24.95	861	24.95	761	24.95	663	24.95	799
	24.96	848	24.96	875	24.96	791	24.96	775	24.96	732	24.96	646	24.96	853
	24.97	797	24.97	874	24.97	825	24.97	785	24.97	740	24.97	669	24.97	802
	24.98	818	24.98	823	24.98	826	24.98	808	24.98	743	24.98	671	24.98	802
	24.99	833	24.99	818	24.99	820	24.99	810	24.99	747	24.99	682	24.99	782
	25	844	25	823	25	834	25	829	25	785	25	626	25	794
	25.01	761	25.01	809	25.01	825	25.01	830	25.01	781	25.01	632	25.01	837
	25.02	857	25.02	854	25.02	819	25.02	778	25.02	778	25.02	676	25.02	810
	25.03	791	25.03	844	25.03	797	25.03	775	25.03	768	25.03	655	25.03	808
	25.04	794	25.04	850	25.04	752	25.04	810	25.04	780	25.04	682	25.04	779
	25.05	834	25.05	826	25.05	831	25.05	792	25.05	772	25.05	639	25.05	820
	25.06	853	25.06	859	25.06	849	25.06	739	25.06	797	25.06	627	25.06	801
	25.07	842	25.07	875	25.07	823	25.07	783	25.07	790	25.07	602	25.07	809
	25.08	865	25.08	871	25.08	809	25.08	784	25.08	734	25.08	643	25.08	840
	25.09	825	25.09	847	25.09	857	25.09	789	25.09	764	25.09	651	25.09	792
	25.1	772	25.1	839	25.1	849	25.1	781	25.1	773	25.1	720	25.1	763
	25.11	805	25.11	781	25.11	786	25.11	805	25.11	749	25.11	653	25.11	803
	25.12	809	25.12	836	25.12	835	25.12	835	25.12	775	25.12	716	25.12	763
	25.13	859	25.13	835	25.13	834	25.13	805	25.13	757	25.13	627	25.13	791
	25.14	847	25.14	874	25.14	821	25.14	775	25.14	741	25.14	665	25.14	806
	25.15	861	25.15	838	25.15	841	25.15	804	25.15	779	25.15	661	25.15	815
	25.16	823	25.16	856	25.16	804	25.16	750	25.16	732	25.16	651	25.16	819
	25.17	848	25.17	797	25.17	785	25.17	785	25.17	788	25.17	720	25.17	841
	25.18	839	25.18	822	25.18	808	25.18	836	25.18	715	25.18	687	25.18	813
	25.19	810	25.19	809	25.19	823	25.19	790	25.19	765	25.19	665	25.19	802
	25.2	839	25.2	825	25.2	798	25.2	803	25.2	739	25.2	623	25.2	854
	25.21	813	25.21	871	25.21	798	25.21	798	25.21	763	25.21	701	25.21	832
	25.22	795	25.22	906	25.22	799	25.22	781	25.22	768	25.22	686	25.22	799
	25.23	787	25.23	846	25.23	810	25.23	810	25.23	790	25.23	644	25.23	729
	25.24	842	25.24	831	25.24	796	25.24	824	25.24	779	25.24	665	25.24	795
	25.25	847	25.25	783	25.25	837	25.25	781	25.25	795	25.25	713	25.25	839
	25.26	815	25.26	756	25.26	782	25.26	830	25.26	772	25.26	708	25.26	788
	25.27	805	25.27	854	25.27	810	25.27	791	25.27	747	25.27	669	25.27	805
	25.28	806	25.28	836	25.28	817	25.28	789	25.28	781	25.28	654	25.28	803
	25.29	855	25.29	863	25.29	765	25.29	796	25.29	764	25.29	681	25.29	784
	25.3	882	25.3	841	25.3	871	25.3	802	25.3	755	25.3	656	25.3	806
	25.31	867	25.31	819	25.31	767	25.31	838	25.31	736	25.31	730	25.31	800
	25.32	856	25.32	855	25.32	835	25.32	834	25.32	739	25.32	705	25.32	836
	25.33	847	25.33	837	25.33	831	25.33	773	25.33	745	25.33	675	25.33	792
	25.34	842	25.34	864	25.34	846	25.34	791	25.34	787	25.34	679	25.34	855
	25.35	799	25.35	851	25.35	847	25.35	773	25.35	784	25.35	710	25.35	810
	25.36	843	25.36	855	25.36	755	25.36	847	25.36	791	25.36	697	25.36	800
	25.37	865	25.37	866	25.37	807	25.37	821	25.37	753	25.37	683	25.37	839
	25.38	865	25.38	814	25.38	820	25.38	795	25.38	762	25.38	704	25.38	804
	25.39	837	25.39	838	25.39	814	25.39	779	25.39	770	25.39	646	25.39	792
	25.4	853	25.4	775	25.4	788	25.4	808	25.4	766	25.4	670	25.4	795
	25.41	883	25.41	803	25.41	821	25.41	772	25.41	769	25.41	664	25.41	822
	25.42	902	25.42	849	25.42	802	25.42	796	25.42	746	25.42	650	25.42	804
	25.43	849	25.43	883	25.43	792	25.43	803	25.43	764	25.43	675	25.43	791
	25.44	961	25.44	835	25.44	850	25.44	803	25.44	744	25.44	663	25.44	741
	25.45	926	25.45	870	25.45	823	25.45	814	25.45	802	25.45	642	25.45	830
	25.46	940	25.46	951	25.46	840	25.46	834	25.46	752	25.46	683	25.46	805
	25.47	979	25.47	965	25.47	809	25.47	849	25.47	821	25.47	692	25.47	821
	25.48	999	25.48	1039	25.48	827	25.48	817	25.48	807	25.48	693	25.48	801
	25.49	1075	25.49	1092	25.49	886	25.49	809	25.49	835	25.49	691	25.49	806
	25.5	1135	25.5	1082	25.5	911	25.5	844	25.5	865	25.5	712	25.5	848
	25.51	1049	25.51	1113	25.51	847	25.51	816	25.51	849	25.51	755	25.51	805
	25.52	1011	25.52	1034	25.52	836	25.52	853	25.52	876	25.52	767	25.52	797
	25.53	939	25.53	986	25.53	851	25.53	816	25.53	819	25.53	738	25.53	833
	25.54	882	25.54	937	25.54	798	25.54	813	25.54	751	25.54	747	25.54	835
	25.55	850	25.55	902	25.55	849	25.55	806	25.55	809	25.55	756	25.55	892
	25.56	803	25.56	885	25.56	825	25.56	837	25.56	744	25.56	786	25.56	945
	25.57	813	25.57	847	25.57	807	25.57	792	25.57	808	25.57	736	25.57	881
	25.58	856	25.58	865	25.58	810	25.58	763	25.58	792	25.58	717	25.58	1010
	25.59	877	25.59	855	25.59	847	25.59	785	25.59	775	25.59	661	25.59	921
	25.6	833	25.6	820	25.6	809	25.6	815	25.6	743	25.6	684	25.6	951
	25.61	832	25.61	821	25.61	788	25.61	805	25.61	779	25.61	691	25.61	908
	25.62	836	25.62	790	25.62	787	25.62	815	25.62	768	25.62	676	25.62	892
	25.63	782	25.63	853	25.63	773	25.63	760	25.63	778	25.63	678	25.63	875
	25.64	849	25.64	859	25.64	798	25.64	773	25.64	731	25.64	628	25.64	886
	25.65	870	25.65	800	25.65	808	25.65	783	25.65	754	25.65	679	25.65	816
	25.66	871	25.66	815	25.66	810	25.66	822	25.66	801	25.66	666	25.66	803
	25.67	864	25.67	821	25.67	810	25.67	727	25.67	758	25.67	630	25.67	832
	25.68	824	25.68	859	25.68	822	25.68	830	25.68	768	25.68	631	25.68	821
	25.69	818	25.69	864	25.69	775	25.69	799	25.69	732	25.69	663	25.69	799
	25.7	831	25.7	813	25.7	781	25.7	803	25.7	736	25.7	665	25.7	792
	25.71	826	25.71	833	25.71	773	25.71	788	25.71	753	25.71	687	25.71	772
	25.72	838	25.72	859	25.72	789	25.72	778	25.72	744	25.72	661	25.72	771
	25.73	821	25.73	829	25.73	818	25.73	788	25.73	699	25.73	593	25.73	796
	25.74	832	25.74	803	25.74	817	25.74	779	25.74	738	25.74	659	25.74	789
	25.75	829	25.75	864	25.75	875	25.75	730	25.75	748	25.75	675	25.75	785
	25.76	813	25.76	827	25.76	849	25.76	791	25.76	730	25.76	629	25.76	808
	25.77	820	25.77	781	25.77	784	25.77	808	25.77	709	25.77	635	25.77	821
	25.78	781	25.78	794	25.78	779	25.78	794	25.78	761	25.78	689	25.78	846
	25.79	794	25.79	853	25.79	786	25.79	783	25.79	809	25.79	702	25.79	812
	25.8	837	25.8	850	25.8	821	25.8	798	25.8	779	25.8	645	25.8	786
	25.81	780	25.81	864	25.81	795	25.81	799	25.81	761	25.81	668	25.81	734
	25.82	788	25.82	842	25.82	782	25.82	741	25.82	773	25.82	646	25.82	802
	25.83	808	25.83	832	25.83	836	25.83	772	25.83	768	25.83	645	25.83	794
	25.84	842	25.84	899	25.84	806	25.84	782	25.84	760	25.84	633	25.84	835
	25.85	836	25.85	816	25.85	829	25.85	821	25.85	764	25.85	675	25.85	823
	25.86	774	25.86	815	25.86	808	25.86	783	25.86	751	25.86	646	25.86	851
	25.87	817	25.87	804	25.87	806	25.87	817	25.87	780	25.87	662	25.87	816
	25.88	837	25.88	838	25.88	790	25.88	790	25.88	705	25.88	630	25.88	830
	25.89	801	25.89	808	25.89	777	25.89	762	25.89	747	25.89	671	25.89	771
	25.9	786	25.9	814	25.9	798	25.9	802	25.9	760	25.9	682	25.9	834
	25.91	817	25.91	789	25.91	825	25.91	802	25.91	748	25.91	633	25.91	796
	25.92	840	25.92	859	25.92	775	25.92	790	25.92	738	25.92	646	25.92	800
	25.93	814	25.93	822	25.93	834	25.93	808	25.93	749	25.93	682	25.93	819
	25.94	848	25.94	896	25.94	814	25.94	827	25.94	768	25.94	633	25.94	788
	25.95	834	25.95	773	25.95	814	25.95	782	25.95	728	25.95	664	25.95	818
	25.96	797	25.96	782	25.96	830	25.96	802	25.96	751	25.96	640	25.96	833
	25.97	761	25.97	886	25.97	787	25.97	804	25.97	726	25.97	683	25.97	829
	25.98	804	25.98	826	25.98	766	25.98	802	25.98	766	25.98	655	25.98	814
	25.99	817	25.99	840	25.99	797	25.99	756	25.99	750	25.99	693	25.99	818
	26	824	26	843	26	779	26	802	26	727	26	683	26	801
	26.01	835	26.01	804	26.01	789	26.01	763	26.01	762	26.01	709	26.01	817
	26.02	838	26.02	854	26.02	817	26.02	785	26.02	800	26.02	659	26.02	775
	26.03	790	26.03	788	26.03	801	26.03	748	26.03	744	26.03	676	26.03	817
	26.04	836	26.04	802	26.04	824	26.04	745	26.04	791	26.04	629	26.04	766
	26.05	850	26.05	797	26.05	814	26.05	783	26.05	762	26.05	631	26.05	826
	26.06	826	26.06	808	26.06	813	26.06	770	26.06	773	26.06	677	26.06	798
	26.07	855	26.07	843	26.07	790	26.07	808	26.07	744	26.07	665	26.07	779
	26.08	844	26.08	772	26.08	754	26.08	780	26.08	769	26.08	644	26.08	737
	26.09	812	26.09	835	26.09	798	26.09	801	26.09	775	26.09	632	26.09	794
	26.1	816	26.1	826	26.1	836	26.1	758	26.1	740	26.1	675	26.1	810
	26.11	820	26.11	829	26.11	780	26.11	766	26.11	757	26.11	658	26.11	808
	26.12	831	26.12	870	26.12	780	26.12	784	26.12	761	26.12	653	26.12	787
	26.13	797	26.13	812	26.13	737	26.13	764	26.13	718	26.13	653	26.13	782
	26.14	838	26.14	783	26.14	774	26.14	778	26.14	763	26.14	653	26.14	808
	26.15	833	26.15	821	26.15	741	26.15	800	26.15	751	26.15	623	26.15	822
	26.16	884	26.16	840	26.16	798	26.16	783	26.16	700	26.16	632	26.16	814
	26.17	818	26.17	816	26.17	800	26.17	780	26.17	750	26.17	644	26.17	821
	26.18	808	26.18	799	26.18	791	26.18	784	26.18	748	26.18	675	26.18	771
	26.19	810	26.19	853	26.19	751	26.19	814	26.19	782	26.19	638	26.19	804
	26.2	825	26.2	798	26.2	756	26.2	795	26.2	714	26.2	654	26.2	753
	26.21	802	26.21	807	26.21	806	26.21	778	26.21	722	26.21	714	26.21	787
	26.22	781	26.22	809	26.22	833	26.22	783	26.22	658	26.22	630	26.22	823
	26.23	846	26.23	826	26.23	807	26.23	784	26.23	721	26.23	656	26.23	875
	26.24	803	26.24	883	26.24	816	26.24	762	26.24	698	26.24	676	26.24	760
	26.25	831	26.25	865	26.25	803	26.25	783	26.25	743	26.25	661	26.25	814
	26.26	866	26.26	843	26.26	800	26.26	767	26.26	747	26.26	671	26.26	784
	26.27	881	26.27	835	26.27	765	26.27	831	26.27	777	26.27	656	26.27	820
	26.28	857	26.28	819	26.28	770	26.28	795	26.28	771	26.28	678	26.28	838
	26.29	901	26.29	861	26.29	774	26.29	747	26.29	777	26.29	669	26.29	810
	26.3	836	26.3	878	26.3	826	26.3	732	26.3	705	26.3	704	26.3	819
	26.31	847	26.31	873	26.31	771	26.31	769	26.31	805	26.31	675	26.31	774
	26.32	831	26.32	835	26.32	780	26.32	761	26.32	754	26.32	683	26.32	774
	26.33	797	26.33	870	26.33	766	26.33	816	26.33	752	26.33	690	26.33	804
	26.34	836	26.34	850	26.34	767	26.34	790	26.34	730	26.34	667	26.34	802
	26.35	798	26.35	900	26.35	799	26.35	743	26.35	785	26.35	629	26.35	821
	26.36	813	26.36	807	26.36	780	26.36	788	26.36	784	26.36	681	26.36	863
	26.37	834	26.37	874	26.37	847	26.37	789	26.37	792	26.37	654	26.37	817
	26.38	824	26.38	823	26.38	794	26.38	783	26.38	764	26.38	649	26.38	859
	26.39	813	26.39	827	26.39	774	26.39	816	26.39	734	26.39	626	26.39	800
	26.4	888	26.4	866	26.4	801	26.4	787	26.4	748	26.4	662	26.4	817
	26.41	821	26.41	791	26.41	768	26.41	743	26.41	716	26.41	638	26.41	804
	26.42	799	26.42	821	26.42	750	26.42	761	26.42	761	26.42	655	26.42	819
	26.43	801	26.43	834	26.43	726	26.43	814	26.43	732	26.43	671	26.43	803
	26.44	817	26.44	865	26.44	737	26.44	766	26.44	703	26.44	674	26.44	805
	26.45	817	26.45	839	26.45	760	26.45	780	26.45	750	26.45	651	26.45	752
	26.46	857	26.46	801	26.46	748	26.46	804	26.46	715	26.46	637	26.46	817
	26.47	837	26.47	859	26.47	820	26.47	772	26.47	726	26.47	653	26.47	829
	26.48	821	26.48	814	26.48	813	26.48	783	26.48	775	26.48	661	26.48	795
	26.49	825	26.49	774	26.49	801	26.49	729	26.49	775	26.49	636	26.49	790
	26.5	791	26.5	808	26.5	749	26.5	723	26.5	744	26.5	658	26.5	729
	26.51	821	26.51	817	26.51	778	26.51	775	26.51	766	26.51	648	26.51	786
	26.52	876	26.52	825	26.52	810	26.52	760	26.52	734	26.52	659	26.52	771
	26.53	790	26.53	800	26.53	818	26.53	813	26.53	751	26.53	664	26.53	803
	26.54	796	26.54	846	26.54	778	26.54	782	26.54	751	26.54	604	26.54	758
	26.55	847	26.55	773	26.55	763	26.55	762	26.55	746	26.55	626	26.55	808
	26.56	840	26.56	818	26.56	750	26.56	733	26.56	751	26.56	617	26.56	785
	26.57	840	26.57	835	26.57	764	26.57	747	26.57	746	26.57	686	26.57	801
	26.58	797	26.58	818	26.58	772	26.58	743	26.58	779	26.58	628	26.58	781
	26.59	804	26.59	847	26.59	763	26.59	791	26.59	711	26.59	636	26.59	794
	26.6	849	26.6	826	26.6	766	26.6	753	26.6	755	26.6	627	26.6	821
	26.61	791	26.61	868	26.61	792	26.61	751	26.61	675	26.61	622	26.61	791
	26.62	833	26.62	825	26.62	747	26.62	779	26.62	752	26.62	631	26.62	835
	26.63	816	26.63	821	26.63	837	26.63	767	26.63	762	26.63	651	26.63	768
	26.64	774	26.64	803	26.64	798	26.64	794	26.64	757	26.64	626	26.64	801
	26.65	868	26.65	804	26.65	772	26.65	766	26.65	735	26.65	654	26.65	801
	26.66	833	26.66	871	26.66	792	26.66	768	26.66	722	26.66	631	26.66	767
	26.67	884	26.67	833	26.67	786	26.67	803	26.67	715	26.67	710	26.67	837
	26.68	884	26.68	861	26.68	791	26.68	729	26.68	710	26.68	672	26.68	772
	26.69	870	26.69	888	26.69	784	26.69	789	26.69	722	26.69	691	26.69	785
	26.7	809	26.7	860	26.7	780	26.7	777	26.7	720	26.7	683	26.7	772
	26.71	790	26.71	822	26.71	814	26.71	783	26.71	747	26.71	654	26.71	774
	26.72	801	26.72	830	26.72	822	26.72	775	26.72	784	26.72	693	26.72	768
	26.73	835	26.73	878	26.73	780	26.73	803	26.73	746	26.73	677	26.73	791
	26.74	824	26.74	860	26.74	825	26.74	778	26.74	732	26.74	683	26.74	823
	26.75	854	26.75	810	26.75	792	26.75	810	26.75	753	26.75	648	26.75	785
	26.76	814	26.76	842	26.76	803	26.76	841	26.76	754	26.76	648	26.76	810
	26.77	809	26.77	823	26.77	752	26.77	754	26.77	801	26.77	689	26.77	816
	26.78	792	26.78	853	26.78	769	26.78	789	26.78	727	26.78	651	26.78	827
	26.79	809	26.79	821	26.79	814	26.79	762	26.79	721	26.79	640	26.79	792
	26.8	854	26.8	794	26.8	766	26.8	773	26.8	749	26.8	636	26.8	816
	26.81	830	26.81	850	26.81	801	26.81	757	26.81	713	26.81	653	26.81	791
	26.82	799	26.82	745	26.82	826	26.82	758	26.82	725	26.82	649	26.82	804
	26.83	752	26.83	858	26.83	821	26.83	820	26.83	740	26.83	633	26.83	819
	26.84	808	26.84	823	26.84	750	26.84	761	26.84	804	26.84	661	26.84	803
	26.85	786	26.85	822	26.85	792	26.85	800	26.85	755	26.85	624	26.85	773
	26.86	866	26.86	800	26.86	760	26.86	749	26.86	736	26.86	622	26.86	794
	26.87	890	26.87	790	26.87	799	26.87	784	26.87	745	26.87	665	26.87	798
	26.88	823	26.88	841	26.88	760	26.88	809	26.88	763	26.88	677	26.88	795
	26.89	825	26.89	814	26.89	784	26.89	784	26.89	761	26.89	651	26.89	731
	26.9	778	26.9	864	26.9	794	26.9	777	26.9	689	26.9	683	26.9	762
	26.91	809	26.91	838	26.91	809	26.91	818	26.91	725	26.91	638	26.91	808
	26.92	784	26.92	835	26.92	802	26.92	873	26.92	752	26.92	689	26.92	821
	26.93	779	26.93	819	26.93	842	26.93	864	26.93	682	26.93	672	26.93	804
	26.94	803	26.94	858	26.94	848	26.94	840	26.94	685	26.94	642	26.94	803
	26.95	810	26.95	904	26.95	886	26.95	823	26.95	715	26.95	663	26.95	843
	26.96	810	26.96	848	26.96	916	26.96	838	26.96	733	26.96	677	26.96	790
	26.97	854	26.97	870	26.97	839	26.97	852	26.97	727	26.97	631	26.97	783
	26.98	792	26.98	901	26.98	829	26.98	792	26.98	734	26.98	667	26.98	830
	26.99	806	26.99	851	26.99	812	26.99	799	26.99	735	26.99	661	26.99	777
	27	840	27	848	27	794	27	761	27	737	27	628	27	827
	27.01	813	27.01	853	27.01	837	27.01	767	27.01	774	27.01	636	27.01	794
	27.02	799	27.02	891	27.02	809	27.02	801	27.02	758	27.02	668	27.02	771
	27.03	795	27.03	851	27.03	802	27.03	805	27.03	708	27.03	672	27.03	808
	27.04	867	27.04	826	27.04	817	27.04	769	27.04	760	27.04	687	27.04	801
	27.05	850	27.05	816	27.05	795	27.05	813	27.05	788	27.05	663	27.05	754
	27.06	857	27.06	806	27.06	777	27.06	770	27.06	744	27.06	651	27.06	796
	27.07	832	27.07	842	27.07	788	27.07	769	27.07	734	27.07	592	27.07	807
	27.08	821	27.08	821	27.08	728	27.08	803	27.08	745	27.08	628	27.08	779
	27.09	857	27.09	898	27.09	841	27.09	819	27.09	741	27.09	649	27.09	824
	27.1	891	27.1	868	27.1	806	27.1	797	27.1	708	27.1	679	27.1	808
	27.11	819	27.11	819	27.11	790	27.11	755	27.11	734	27.11	632	27.11	798
	27.12	856	27.12	829	27.12	792	27.12	769	27.12	709	27.12	662	27.12	769
	27.13	847	27.13	785	27.13	765	27.13	785	27.13	745	27.13	635	27.13	813
	27.14	816	27.14	801	27.14	758	27.14	752	27.14	777	27.14	600	27.14	821
	27.15	795	27.15	794	27.15	685	27.15	838	27.15	822	27.15	665	27.15	794
	27.16	798	27.16	821	27.16	781	27.16	775	27.16	827	27.16	648	27.16	781
	27.17	851	27.17	858	27.17	751	27.17	787	27.17	765	27.17	667	27.17	812
	27.18	835	27.18	815	27.18	755	27.18	763	27.18	761	27.18	672	27.18	816
	27.19	833	27.19	850	27.19	766	27.19	733	27.19	839	27.19	670	27.19	810
	27.2	865	27.2	851	27.2	771	27.2	788	27.2	762	27.2	686	27.2	756
	27.21	860	27.21	858	27.21	820	27.21	792	27.21	719	27.21	705	27.21	795
	27.22	863	27.22	871	27.22	774	27.22	725	27.22	754	27.22	693	27.22	791
	27.23	869	27.23	867	27.23	827	27.23	790	27.23	734	27.23	652	27.23	786
	27.24	870	27.24	905	27.24	827	27.24	738	27.24	761	27.24	689	27.24	835
	27.25	906	27.25	844	27.25	786	27.25	752	27.25	749	27.25	693	27.25	813
	27.26	917	27.26	916	27.26	797	27.26	789	27.26	766	27.26	701	27.26	775
	27.27	903	27.27	978	27.27	800	27.27	778	27.27	805	27.27	676	27.27	846
	27.28	1016	27.28	963	27.28	849	27.28	763	27.28	746	27.28	655	27.28	849
	27.29	1034	27.29	1046	27.29	819	27.29	748	27.29	825	27.29	665	27.29	810
	27.3	1091	27.3	1088	27.3	855	27.3	786	27.3	834	27.3	667	27.3	790
	27.31	1116	27.31	1162	27.31	872	27.31	788	27.31	806	27.31	707	27.31	843
	27.32	1140	27.32	1122	27.32	871	27.32	804	27.32	809	27.32	736	27.32	809
	27.33	1148	27.33	1155	27.33	879	27.33	840	27.33	858	27.33	773	27.33	842
	27.34	1155	27.34	1210	27.34	885	27.34	826	27.34	885	27.34	803	27.34	810
	27.35	1141	27.35	1112	27.35	902	27.35	763	27.35	855	27.35	736	27.35	846
	27.36	1158	27.36	1133	27.36	876	27.36	800	27.36	838	27.36	764	27.36	881
	27.37	1149	27.37	1107	27.37	848	27.37	833	27.37	849	27.37	897	27.37	894
	27.38	1115	27.38	1155	27.38	837	27.38	815	27.38	848	27.38	877	27.38	909
	27.39	1148	27.39	1122	27.39	889	27.39	814	27.39	925	27.39	829	27.39	888
	27.4	1165	27.4	1151	27.4	911	27.4	831	27.4	851	27.4	816	27.4	929
	27.41	1161	27.41	1154	27.41	860	27.41	815	27.41	831	27.41	840	27.41	995
	27.42	1123	27.42	1189	27.42	930	27.42	863	27.42	840	27.42	830	27.42	1012
	27.43	1202	27.43	1136	27.43	876	27.43	812	27.43	877	27.43	814	27.43	954
	27.44	1149	27.44	1135	27.44	836	27.44	801	27.44	891	27.44	823	27.44	959
	27.45	1109	27.45	1216	27.45	876	27.45	826	27.45	899	27.45	849	27.45	989
	27.46	1169	27.46	1168	27.46	870	27.46	773	27.46	832	27.46	843	27.46	1022
	27.47	1178	27.47	1142	27.47	902	27.47	806	27.47	895	27.47	809	27.47	908
	27.48	1146	27.48	1171	27.48	853	27.48	812	27.48	854	27.48	792	27.48	987
	27.49	1191	27.49	1185	27.49	883	27.49	823	27.49	836	27.49	833	27.49	1013
	27.5	1185	27.5	1119	27.5	885	27.5	850	27.5	856	27.5	874	27.5	1013
	27.51	1227	27.51	1176	27.51	878	27.51	805	27.51	855	27.51	832	27.51	1022
	27.52	1176	27.52	1234	27.52	871	27.52	832	27.52	858	27.52	816	27.52	999
	27.53	1123	27.53	1232	27.53	907	27.53	834	27.53	834	27.53	852	27.53	1013
	27.54	1191	27.54	1223	27.54	875	27.54	842	27.54	860	27.54	843	27.54	967
	27.55	1158	27.55	1215	27.55	869	27.55	830	27.55	865	27.55	818	27.55	961
	27.56	1114	27.56	1222	27.56	859	27.56	820	27.56	843	27.56	819	27.56	988
	27.57	1176	27.57	1142	27.57	849	27.57	890	27.57	869	27.57	886	27.57	993
	27.58	1146	27.58	1178	27.58	907	27.58	831	27.58	886	27.58	844	27.58	977
	27.59	1148	27.59	1221	27.59	898	27.59	851	27.59	856	27.59	879	27.59	980
	27.6	1214	27.6	1207	27.6	893	27.6	819	27.6	836	27.6	895	27.6	1004
	27.61	1195	27.61	1220	27.61	902	27.61	827	27.61	859	27.61	865	27.61	1015
	27.62	1219	27.62	1196	27.62	865	27.62	842	27.62	865	27.62	853	27.62	995
	27.63	1238	27.63	1219	27.63	889	27.63	796	27.63	848	27.63	875	27.63	959
	27.64	1229	27.64	1268	27.64	911	27.64	823	27.64	878	27.64	885	27.64	973
	27.65	1209	27.65	1234	27.65	894	27.65	812	27.65	889	27.65	884	27.65	1002
	27.66	1167	27.66	1236	27.66	911	27.66	810	27.66	959	27.66	812	27.66	1019
	27.67	1199	27.67	1167	27.67	906	27.67	865	27.67	892	27.67	855	27.67	912
	27.68	1230	27.68	1169	27.68	906	27.68	819	27.68	890	27.68	836	27.68	1012
	27.69	1210	27.69	1264	27.69	912	27.69	823	27.69	941	27.69	848	27.69	1002
	27.7	1228	27.7	1221	27.7	923	27.7	833	27.7	906	27.7	871	27.7	1020
	27.71	1193	27.71	1256	27.71	893	27.71	892	27.71	895	27.71	870	27.71	1068
	27.72	1280	27.72	1256	27.72	951	27.72	871	27.72	909	27.72	899	27.72	1006
	27.73	1219	27.73	1241	27.73	926	27.73	867	27.73	919	27.73	894	27.73	1026
	27.74	1232	27.74	1272	27.74	863	27.74	906	27.74	873	27.74	920	27.74	1051
	27.75	1260	27.75	1310	27.75	895	27.75	829	27.75	857	27.75	904	27.75	1021
	27.76	1254	27.76	1310	27.76	872	27.76	829	27.76	865	27.76	873	27.76	1074
	27.77	1325	27.77	1347	27.77	904	27.77	857	27.77	873	27.77	941	27.77	1032
	27.78	1265	27.78	1314	27.78	932	27.78	920	27.78	920	27.78	887	27.78	1050
	27.79	1264	27.79	1301	27.79	891	27.79	860	27.79	935	27.79	908	27.79	1082
	27.8	1219	27.8	1301	27.8	869	27.8	867	27.8	896	27.8	967	27.8	1065
	27.81	1319	27.81	1241	27.81	932	27.81	871	27.81	881	27.81	935	27.81	1061
	27.82	1331	27.82	1353	27.82	904	27.82	876	27.82	925	27.82	937	27.82	1005
	27.83	1340	27.83	1333	27.83	958	27.83	836	27.83	920	27.83	923	27.83	1075
	27.84	1319	27.84	1323	27.84	932	27.84	887	27.84	996	27.84	950	27.84	1085
	27.85	1351	27.85	1386	27.85	967	27.85	804	27.85	943	27.85	939	27.85	1040
	27.86	1370	27.86	1410	27.86	1001	27.86	871	27.86	959	27.86	946	27.86	1040
	27.87	1353	27.87	1495	27.87	971	27.87	831	27.87	928	27.87	922	27.87	1056
	27.88	1366	27.88	1375	27.88	930	27.88	860	27.88	982	27.88	1008	27.88	1066
	27.89	1387	27.89	1430	27.89	980	27.89	904	27.89	988	27.89	1049	27.89	1022
	27.9	1506	27.9	1469	27.9	977	27.9	904	27.9	1037	27.9	1041	27.9	1058
	27.91	1507	27.91	1504	27.91	965	27.91	894	27.91	982	27.91	1034	27.91	1085
	27.92	1467	27.92	1503	27.92	1015	27.92	877	27.92	1005	27.92	1038	27.92	1092
	27.93	1525	27.93	1510	27.93	1042	27.93	879	27.93	972	27.93	975	27.93	1100
	27.94	1564	27.94	1477	27.94	1097	27.94	924	27.94	987	27.94	1054	27.94	1119
	27.95	1612	27.95	1586	27.95	1009	27.95	933	27.95	1084	27.95	1105	27.95	1154
	27.96	1544	27.96	1644	27.96	1039	27.96	948	27.96	1036	27.96	1072	27.96	1167
	27.97	1664	27.97	1667	27.97	1055	27.97	898	27.97	1037	27.97	1119	27.97	1141
	27.98	1713	27.98	1608	27.98	1056	27.98	902	27.98	1091	27.98	1137	27.98	1119
	27.99	1737	27.99	1798	27.99	1099	27.99	962	27.99	1159	27.99	1161	27.99	1113
	28	1781	28	1722	28	1144	28	955	28	1165	28	1131	28	1191
	28.01	1877	28.01	1758	28.01	1146	28.01	960	28.01	1150	28.01	1163	28.01	1203
	28.02	1923	28.02	1911	28.02	1246	28.02	984	28.02	1200	28.02	1240	28.02	1154
	28.03	2084	28.03	2024	28.03	1200	28.03	1032	28.03	1315	28.03	1233	28.03	1201
	28.04	2156	28.04	2132	28.04	1209	28.04	1086	28.04	1362	28.04	1311	28.04	1280
	28.05	2224	28.05	2216	28.05	1238	28.05	1054	28.05	1395	28.05	1352	28.05	1283
	28.06	2400	28.06	2345	28.06	1276	28.06	1078	28.06	1558	28.06	1407	28.06	1318
	28.07	2506	28.07	2447	28.07	1360	28.07	1099	28.07	1590	28.07	1452	28.07	1319
	28.08	2760	28.08	2734	28.08	1485	28.08	1231	28.08	1762	28.08	1541	28.08	1355
	28.09	3082	28.09	2975	28.09	1487	28.09	1256	28.09	1953	28.09	1595	28.09	1387
	28.1	3389	28.1	3337	28.1	1634	28.1	1295	28.1	2137	28.1	1707	28.1	1465
	28.11	3824	28.11	3740	28.11	1751	28.11	1391	28.11	2528	28.11	1739	28.11	1499
	28.12	4313	28.12	4229	28.12	2038	28.12	1478	28.12	2786	28.12	1934	28.12	1642
	28.13	4881	28.13	4789	28.13	2255	28.13	1664	28.13	3210	28.13	2012	28.13	1576
	28.14	5575	28.14	5337	28.14	2426	28.14	1749	28.14	3560	28.14	2256	28.14	1736
	28.15	6430	28.15	5990	28.15	2577	28.15	1948	28.15	3901	28.15	2424	28.15	1841
	28.16	7354	28.16	7013	28.16	2942	28.16	2189	28.16	4227	28.16	2672	28.16	1982
	28.17	8546	28.17	8005	28.17	3349	28.17	2376	28.17	4477	28.17	3079	28.17	2217
	28.18	9913	28.18	9385	28.18	3833	28.18	2691	28.18	4828	28.18	3334	28.18	2496
	28.19	12506	28.19	11985	28.19	4546	28.19	3055	28.19	5090	28.19	3698	28.19	2708
	28.2	15555	28.2	15579	28.2	5882	28.2	3598	28.2	5808	28.2	4227	28.2	3078
	28.21	20868	28.21	21367	28.21	7601	28.21	4308	28.21	6681	28.21	4759	28.21	3541
	28.22	28835	28.22	30794	28.22	10300	28.22	5321	28.22	8313	28.22	5409	28.22	3905
	28.23	40511	28.23	44448	28.23	14029	28.23	6758	28.23	10711	28.23	6308	28.23	4537
	28.24	57586	28.24	63621	28.24	19670	28.24	8948	28.24	14381	28.24	7284	28.24	4973
	28.25	79497	28.25	86223	28.25	26015	28.25	11984	28.25	20120	28.25	9311	28.25	5413
	28.26	100815	28.26	104621	28.26	31385	28.26	15319	28.26	27122	28.26	11801	28.26	5894
	28.27	111961	28.27	113541	28.27	33002	28.27	18816	28.27	34717	28.27	15643	28.27	6591
	28.28	106760	28.28	107693	28.28	30493	28.28	21336	28.28	39646	28.28	21256	28.28	7406
	28.29	89778	28.29	91009	28.29	25390	28.29	21229	28.29	39405	28.29	28923	28.29	8463
	28.3	69946	28.3	72844	28.3	20732	28.3	19208	28.3	33742	28.3	37397	28.3	9968
	28.31	57204	28.31	60817	28.31	18295	28.31	15678	28.31	26208	28.31	45083	28.31	12745
	28.32	54341	28.32	57327	28.32	18016	28.32	13137	28.32	20476	28.32	49192	28.32	16503
	28.33	57654	28.33	59675	28.33	18794	28.33	11670	28.33	18937	28.33	48648	28.33	22511
	28.34	60286	28.34	61498	28.34	18516	28.34	11848	28.34	20220	28.34	43441	28.34	31583
	28.35	56868	28.35	56428	28.35	16862	28.35	12077	28.35	21339	28.35	36860	28.35	43933
	28.36	46459	28.36	46126	28.36	13556	28.36	11517	28.36	20729	28.36	31713	28.36	56927
	28.37	33484	28.37	33535	28.37	10054	28.37	10006	28.37	17574	28.37	29108	28.37	66969
	28.38	22142	28.38	22013	28.38	7035	28.38	7747	28.38	12833	28.38	29117	28.38	67143
	28.39	14510	28.39	14139	28.39	5079	28.39	5600	28.39	8598	28.39	28443	28.39	57320
	28.4	10010	28.4	9848	28.4	3950	28.4	3879	28.4	5504	28.4	26613	28.4	43156
	28.41	7727	28.41	7340	28.41	3080	28.41	2911	28.41	4004	28.41	23071	28.41	33080
	28.42	6111	28.42	5783	28.42	2545	28.42	2275	28.42	3047	28.42	18147	28.42	29554
	28.43	5376	28.43	4950	28.43	2221	28.43	1983	28.43	2496	28.43	13481	28.43	31741
	28.44	4569	28.44	4328	28.44	2034	28.44	1748	28.44	2170	28.44	9688	28.44	34667
	28.45	4058	28.45	3842	28.45	1855	28.45	1625	28.45	1991	28.45	6945	28.45	34809
	28.46	3594	28.46	3410	28.46	1712	28.46	1416	28.46	1741	28.46	5395	28.46	29475
	28.47	3323	28.47	3165	28.47	1536	28.47	1315	28.47	1646	28.47	4406	28.47	21794
	28.48	2991	28.48	2818	28.48	1480	28.48	1204	28.48	1544	28.48	3660	28.48	13452
	28.49	2789	28.49	2631	28.49	1413	28.49	1137	28.49	1461	28.49	3104	28.49	8158
	28.5	2633	28.5	2561	28.5	1354	28.5	1086	28.5	1412	28.5	2863	28.5	5612
	28.51	2384	28.51	2409	28.51	1252	28.51	1154	28.51	1314	28.51	2676	28.51	4184
	28.52	2263	28.52	2261	28.52	1236	28.52	1042	28.52	1231	28.52	2370	28.52	3506
	28.53	2188	28.53	2066	28.53	1207	28.53	1051	28.53	1219	28.53	2171	28.53	2889
	28.54	2059	28.54	1961	28.54	1178	28.54	1053	28.54	1140	28.54	2023	28.54	2504
	28.55	1951	28.55	1927	28.55	1135	28.55	1010	28.55	1182	28.55	1896	28.55	2262
	28.56	1826	28.56	1848	28.56	1109	28.56	986	28.56	1116	28.56	1778	28.56	2128
	28.57	1832	28.57	1717	28.57	1084	28.57	947	28.57	1085	28.57	1671	28.57	2008
	28.58	1765	28.58	1689	28.58	1109	28.58	956	28.58	1013	28.58	1578	28.58	1871
	28.59	1697	28.59	1659	28.59	1031	28.59	940	28.59	1028	28.59	1492	28.59	1715
	28.6	1651	28.6	1608	28.6	1020	28.6	888	28.6	1006	28.6	1457	28.6	1648
	28.61	1654	28.61	1566	28.61	997	28.61	960	28.61	943	28.61	1388	28.61	1547
	28.62	1497	28.62	1582	28.62	957	28.62	899	28.62	1012	28.62	1267	28.62	1479
	28.63	1560	28.63	1445	28.63	1031	28.63	908	28.63	946	28.63	1314	28.63	1439
	28.64	1506	28.64	1381	28.64	963	28.64	859	28.64	984	28.64	1247	28.64	1405
	28.65	1454	28.65	1427	28.65	959	28.65	884	28.65	947	28.65	1245	28.65	1296
	28.66	1442	28.66	1396	28.66	929	28.66	850	28.66	941	28.66	1171	28.66	1278
	28.67	1414	28.67	1372	28.67	957	28.67	859	28.67	946	28.67	1152	28.67	1252
	28.68	1418	28.68	1399	28.68	919	28.68	808	28.68	901	28.68	1099	28.68	1181
	28.69	1310	28.69	1290	28.69	923	28.69	868	28.69	891	28.69	1117	28.69	1185
	28.7	1371	28.7	1272	28.7	869	28.7	830	28.7	887	28.7	1101	28.7	1155
	28.71	1291	28.71	1292	28.71	912	28.71	830	28.71	879	28.71	1034	28.71	1184
	28.72	1305	28.72	1253	28.72	891	28.72	889	28.72	853	28.72	1010	28.72	1168
	28.73	1290	28.73	1265	28.73	961	28.73	806	28.73	846	28.73	975	28.73	1157
	28.74	1238	28.74	1230	28.74	892	28.74	861	28.74	865	28.74	1046	28.74	1125
	28.75	1162	28.75	1222	28.75	890	28.75	820	28.75	819	28.75	985	28.75	1074
	28.76	1247	28.76	1149	28.76	868	28.76	867	28.76	805	28.76	988	28.76	1050
	28.77	1203	28.77	1184	28.77	853	28.77	818	28.77	810	28.77	969	28.77	1044
	28.78	1219	28.78	1160	28.78	867	28.78	855	28.78	849	28.78	965	28.78	1048
	28.79	1181	28.79	1144	28.79	835	28.79	849	28.79	867	28.79	958	28.79	1036
	28.8	1276	28.8	1144	28.8	885	28.8	823	28.8	807	28.8	955	28.8	1063
	28.81	1157	28.81	1174	28.81	835	28.81	762	28.81	825	28.81	933	28.81	1009
	28.82	1085	28.82	1138	28.82	855	28.82	806	28.82	839	28.82	911	28.82	1010
	28.83	1140	28.83	1135	28.83	838	28.83	829	28.83	804	28.83	898	28.83	1043
	28.84	1196	28.84	1114	28.84	823	28.84	772	28.84	809	28.84	900	28.84	976
	28.85	1053	28.85	1116	28.85	829	28.85	801	28.85	840	28.85	875	28.85	1028
	28.86	1075	28.86	1078	28.86	825	28.86	781	28.86	841	28.86	869	28.86	993
	28.87	1107	28.87	1076	28.87	868	28.87	747	28.87	835	28.87	902	28.87	950
	28.88	1075	28.88	1129	28.88	850	28.88	749	28.88	832	28.88	837	28.88	935
	28.89	1024	28.89	1103	28.89	818	28.89	799	28.89	814	28.89	769	28.89	941
	28.9	1081	28.9	1118	28.9	829	28.9	798	28.9	774	28.9	817	28.9	961
	28.91	1076	28.91	1047	28.91	789	28.91	782	28.91	802	28.91	888	28.91	987
	28.92	1086	28.92	1073	28.92	803	28.92	777	28.92	800	28.92	855	28.92	954
	28.93	1088	28.93	1031	28.93	821	28.93	782	28.93	753	28.93	795	28.93	894
	28.94	1029	28.94	1066	28.94	801	28.94	768	28.94	799	28.94	831	28.94	929
	28.95	1061	28.95	1075	28.95	834	28.95	797	28.95	760	28.95	820	28.95	860
	28.96	1021	28.96	1042	28.96	791	28.96	762	28.96	770	28.96	806	28.96	952
	28.97	1068	28.97	1048	28.97	820	28.97	741	28.97	808	28.97	769	28.97	920
	28.98	1005	28.98	1036	28.98	812	28.98	807	28.98	763	28.98	840	28.98	936
	28.99	964	28.99	1014	28.99	819	28.99	762	28.99	760	28.99	757	28.99	902
	29	962	29	994	29	797	29	749	29	769	29	771	29	917
	29.01	995	29.01	1039	29.01	805	29.01	748	29.01	792	29.01	739	29.01	884
	29.02	1026	29.02	977	29.02	810	29.02	703	29.02	804	29.02	754	29.02	919
	29.03	1004	29.03	1014	29.03	822	29.03	744	29.03	763	29.03	740	29.03	907
	29.04	1056	29.04	1015	29.04	832	29.04	800	29.04	822	29.04	790	29.04	886
	29.05	1031	29.05	988	29.05	789	29.05	795	29.05	720	29.05	723	29.05	921
	29.06	992	29.06	978	29.06	796	29.06	758	29.06	751	29.06	786	29.06	869
	29.07	959	29.07	1036	29.07	792	29.07	775	29.07	728	29.07	779	29.07	896
	29.08	950	29.08	973	29.08	842	29.08	781	29.08	787	29.08	767	29.08	833
	29.09	988	29.09	911	29.09	794	29.09	761	29.09	753	29.09	761	29.09	875
	29.1	964	29.1	977	29.1	803	29.1	710	29.1	779	29.1	739	29.1	806
	29.11	1014	29.11	968	29.11	824	29.11	791	29.11	767	29.11	758	29.11	898
	29.12	945	29.12	935	29.12	788	29.12	752	29.12	809	29.12	773	29.12	850
	29.13	918	29.13	933	29.13	780	29.13	738	29.13	820	29.13	722	29.13	892
	29.14	968	29.14	984	29.14	821	29.14	748	29.14	764	29.14	714	29.14	842
	29.15	951	29.15	930	29.15	765	29.15	770	29.15	791	29.15	719	29.15	874
	29.16	939	29.16	954	29.16	789	29.16	749	29.16	748	29.16	738	29.16	839
	29.17	1005	29.17	934	29.17	770	29.17	788	29.17	801	29.17	756	29.17	824
	29.18	950	29.18	929	29.18	771	29.18	739	29.18	735	29.18	788	29.18	847
	29.19	945	29.19	957	29.19	756	29.19	741	29.19	731	29.19	748	29.19	848
	29.2	989	29.2	941	29.2	782	29.2	764	29.2	733	29.2	756	29.2	839
	29.21	943	29.21	916	29.21	766	29.21	741	29.21	758	29.21	746	29.21	850
	29.22	939	29.22	957	29.22	775	29.22	768	29.22	769	29.22	732	29.22	870
	29.23	917	29.23	953	29.23	767	29.23	764	29.23	734	29.23	703	29.23	891
	29.24	922	29.24	884	29.24	796	29.24	735	29.24	733	29.24	731	29.24	892
	29.25	903	29.25	913	29.25	764	29.25	738	29.25	731	29.25	716	29.25	839
	29.26	939	29.26	929	29.26	735	29.26	754	29.26	764	29.26	728	29.26	881
	29.27	940	29.27	916	29.27	781	29.27	775	29.27	768	29.27	717	29.27	838
	29.28	891	29.28	968	29.28	785	29.28	778	29.28	755	29.28	708	29.28	801
	29.29	959	29.29	885	29.29	798	29.29	737	29.29	758	29.29	705	29.29	802
	29.3	909	29.3	900	29.3	805	29.3	725	29.3	756	29.3	746	29.3	815
	29.31	911	29.31	899	29.31	728	29.31	738	29.31	719	29.31	689	29.31	850
	29.32	927	29.32	911	29.32	770	29.32	741	29.32	757	29.32	694	29.32	903
	29.33	925	29.33	907	29.33	764	29.33	743	29.33	749	29.33	655	29.33	801
	29.34	872	29.34	929	29.34	767	29.34	716	29.34	726	29.34	707	29.34	816
	29.35	901	29.35	904	29.35	752	29.35	737	29.35	709	29.35	682	29.35	799
	29.36	875	29.36	847	29.36	745	29.36	753	29.36	758	29.36	710	29.36	865
	29.37	888	29.37	917	29.37	718	29.37	735	29.37	748	29.37	686	29.37	834
	29.38	915	29.38	892	29.38	755	29.38	701	29.38	749	29.38	670	29.38	773
	29.39	932	29.39	896	29.39	731	29.39	704	29.39	737	29.39	678	29.39	788
	29.4	854	29.4	908	29.4	764	29.4	803	29.4	711	29.4	709	29.4	802
	29.41	881	29.41	884	29.41	753	29.41	760	29.41	761	29.41	701	29.41	787
	29.42	870	29.42	883	29.42	750	29.42	753	29.42	756	29.42	674	29.42	817
	29.43	878	29.43	836	29.43	755	29.43	743	29.43	741	29.43	656	29.43	781
	29.44	886	29.44	847	29.44	758	29.44	732	29.44	698	29.44	682	29.44	780
	29.45	887	29.45	858	29.45	744	29.45	708	29.45	723	29.45	680	29.45	785
	29.46	871	29.46	876	29.46	767	29.46	783	29.46	795	29.46	656	29.46	771
	29.47	926	29.47	824	29.47	743	29.47	748	29.47	750	29.47	662	29.47	786
	29.48	886	29.48	910	29.48	758	29.48	768	29.48	725	29.48	683	29.48	779
	29.49	869	29.49	889	29.49	766	29.49	732	29.49	728	29.49	645	29.49	820
	29.5	864	29.5	871	29.5	737	29.5	760	29.5	748	29.5	678	29.5	825
	29.51	902	29.51	806	29.51	703	29.51	692	29.51	739	29.51	638	29.51	774
	29.52	890	29.52	813	29.52	770	29.52	727	29.52	722	29.52	679	29.52	785
	29.53	902	29.53	848	29.53	750	29.53	748	29.53	708	29.53	684	29.53	797
	29.54	873	29.54	878	29.54	758	29.54	745	29.54	699	29.54	697	29.54	798
	29.55	882	29.55	842	29.55	704	29.55	730	29.55	768	29.55	653	29.55	854
	29.56	812	29.56	826	29.56	682	29.56	722	29.56	732	29.56	637	29.56	832
	29.57	830	29.57	887	29.57	780	29.57	717	29.57	731	29.57	651	29.57	834
	29.58	877	29.58	868	29.58	773	29.58	734	29.58	688	29.58	667	29.58	799
	29.59	818	29.59	842	29.59	708	29.59	763	29.59	727	29.59	651	29.59	804
	29.6	817	29.6	838	29.6	764	29.6	736	29.6	683	29.6	705	29.6	816
	29.61	876	29.61	886	29.61	743	29.61	715	29.61	771	29.61	680	29.61	829
	29.62	865	29.62	855	29.62	758	29.62	744	29.62	722	29.62	620	29.62	817
	29.63	857	29.63	888	29.63	757	29.63	754	29.63	764	29.63	656	29.63	810
	29.64	790	29.64	821	29.64	764	29.64	758	29.64	710	29.64	675	29.64	806
	29.65	855	29.65	859	29.65	752	29.65	755	29.65	735	29.65	671	29.65	733
	29.66	847	29.66	824	29.66	741	29.66	720	29.66	714	29.66	651	29.66	778
	29.67	834	29.67	837	29.67	750	29.67	728	29.67	730	29.67	624	29.67	834
	29.68	851	29.68	825	29.68	733	29.68	736	29.68	721	29.68	650	29.68	807
	29.69	857	29.69	870	29.69	757	29.69	738	29.69	780	29.69	657	29.69	850
	29.7	851	29.7	842	29.7	747	29.7	709	29.7	717	29.7	627	29.7	825
	29.71	865	29.71	870	29.71	817	29.71	722	29.71	720	29.71	653	29.71	815
	29.72	868	29.72	884	29.72	760	29.72	768	29.72	734	29.72	668	29.72	768
	29.73	844	29.73	878	29.73	740	29.73	753	29.73	754	29.73	631	29.73	815
	29.74	858	29.74	892	29.74	807	29.74	748	29.74	745	29.74	636	29.74	807
	29.75	851	29.75	925	29.75	761	29.75	738	29.75	734	29.75	630	29.75	778
	29.76	895	29.76	858	29.76	849	29.76	735	29.76	754	29.76	614	29.76	827
	29.77	916	29.77	902	29.77	781	29.77	766	29.77	825	29.77	630	29.77	861
	29.78	866	29.78	913	29.78	848	29.78	754	29.78	764	29.78	676	29.78	866
	29.79	911	29.79	868	29.79	802	29.79	772	29.79	762	29.79	606	29.79	851
	29.8	889	29.8	820	29.8	781	29.8	802	29.8	817	29.8	654	29.8	849
	29.81	935	29.81	895	29.81	838	29.81	826	29.81	808	29.81	604	29.81	856
	29.82	921	29.82	952	29.82	869	29.82	762	29.82	789	29.82	611	29.82	869
	29.83	910	29.83	896	29.83	849	29.83	780	29.83	796	29.83	653	29.83	904
	29.84	973	29.84	942	29.84	842	29.84	840	29.84	832	29.84	669	29.84	923
	29.85	1014	29.85	946	29.85	853	29.85	870	29.85	843	29.85	659	29.85	973
	29.86	945	29.86	995	29.86	911	29.86	867	29.86	827	29.86	617	29.86	957
	29.87	975	29.87	936	29.87	892	29.87	873	29.87	794	29.87	619	29.87	942
	29.88	988	29.88	941	29.88	913	29.88	881	29.88	875	29.88	624	29.88	974
	29.89	936	29.89	1020	29.89	870	29.89	858	29.89	844	29.89	638	29.89	997
	29.9	991	29.9	1037	29.9	886	29.9	886	29.9	859	29.9	700	29.9	969
	29.91	1032	29.91	1012	29.91	928	29.91	891	29.91	906	29.91	657	29.91	1050
	29.92	996	29.92	1040	29.92	925	29.92	899	29.92	932	29.92	632	29.92	1012
	29.93	1010	29.93	1012	29.93	1001	29.93	957	29.93	900	29.93	640	29.93	1051
	29.94	1085	29.94	1072	29.94	987	29.94	963	29.94	900	29.94	633	29.94	1068
	29.95	1040	29.95	1084	29.95	996	29.95	953	29.95	958	29.95	641	29.95	1049
	29.96	1088	29.96	1054	29.96	985	29.96	991	29.96	941	29.96	611	29.96	995
	29.97	1064	29.97	1045	29.97	996	29.97	1023	29.97	959	29.97	639	29.97	1027
[truncated: 4,003 more rows]

## Sheet: Figure 1b
Figure 1b
		Temprature (oC)	Interspacing d (Å)	W-H slope (10-3)
		65	6.30105	0.57701
		75	6.30131	1.08
		85	6.29859	1.24
		95	6.30221	1.08
		110	6.29899	1.22
		130	6.28864	1.28
		150	6.28009	1.34

## Sheet: Figure 1c
Figure 1c
				fresh		25 nm		50 nm		75 nm		100 nm
			46	20751.2	46	45909.2	46	37028.5	46	56926.7	46	62401.2
			46.5	20774.6	46.5	45914.1	46.5	37112.7	46.5	57034.9	46.5	62483.8
			47	20798.7	47	45920.1	47	37200.3	47	57155.1	47	62577.5
			47.5	20821.9	47.5	45938.1	47.5	37285.6	47.5	57283.1	47.5	62677.9
			48	20843.1	48	45975.2	48	37365.3	48	57413.1	48	62777.7
			48.5	20862.6	48.5	46039.3	48.5	37438.5	48.5	57544.8	48.5	62873.9
			49	20883.4	49	46133.6	49	37508.1	49	57683.1	49	62969.5
			49.5	20908.2	49.5	46244.6	49.5	37579.3	49.5	57830.3	49.5	63068.6
			50	20939.3	50	46361.9	50	37656.3	50	57986.9	50	63173.2
			50.5	20978.7	50.5	46473.3	50.5	37744.4	50.5	58151.1	50.5	63283.5
			51	21025.7	51	46573.1	51	37845.9	51	58319.5	51	63398.4
			51.5	21081.2	51.5	46661.3	51.5	37965.7	51.5	58493.9	51.5	63521.4
			52	21147	52	46747.1	52	38109	52	58685.6	52	63665.7
			52.5	21220.8	52.5	46841.7	52.5	38270.3	52.5	58904.6	52.5	63840.4
			53	21301.8	53	46952.3	53	38446.7	53	59164.5	53	64057.1
			53.5	21387.7	53.5	47083.5	53.5	38633	53.5	59477.6	53.5	64324
			54	21475.6	54	47232.5	54	38823.6	54	59840.1	54	64632.4
			54.5	21564.3	54.5	47399.8	54.5	39017.8	54.5	60253.6	54.5	64977.5
			55	21655.7	55	47587.6	55	39221.1	55	60715.7	55	65349.5
			55.5	21752.4	55.5	47792.2	55.5	39438.6	55.5	61206.3	55.5	65732.3
			56	21856.9	56	48012.5	56	39675.4	56	61714.2	56	66118.6
			56.5	21969.1	56.5	48242.8	56.5	39929.9	56.5	62223.5	56.5	66501
			57	22084.9	57	48474.4	57	40192.6	57	62719.1	57	66873.8
			57.5	22199	57.5	48699.1	57.5	40451.3	57.5	63185.3	57.5	67230.2
			58	22304.9	58	48910.8	58	40690.3	58	63610.3	58	67564.7
			58.5	22400.9	58.5	49111.9	58.5	40904.5	58.5	63998.5	58.5	67878.1
			59	22487.2	59	49305.4	59	41093.7	59	64353.8	59	68169.6
			59.5	22567.3	59.5	49493.9	59.5	41265.6	59.5	64685.4	59.5	68441.1
			60	22644.1	60	49676.6	60	41430	60	65002.3	60	68695.9
			60.5	22718.8	60.5	49847.6	60.5	41593.6	60.5	65308	60.5	68934.6
			61	22791.1	61	50000.6	61	41760.3	61	65605.8	61	69162.5
			61.5	22860.3	61.5	50134.1	61.5	41929.3	61.5	65898.5	61.5	69388.2
			62	22926.7	62	50252	62	42098	62	66188.6	62	69621.9
			62.5	22992.7	62.5	50364.4	62.5	42265.4	62.5	66479.1	62.5	69869.3
			63	23060.9	63	50479.8	63	42432.5	63	66771.9	63	70131.1
			63.5	23135.2	63.5	50605.9	63.5	42603.1	63.5	67068.3	63.5	70403.9
			64	23216.7	64	50744.3	64	42781.1	64	67367.6	64	70677.3
			64.5	23305.2	64.5	50893.4	64.5	42969.5	64.5	67669	64.5	70940.8
			65	23398.7	65	51051.4	65	43168.8	65	67972.4	65	71187.9
			65.5	23493.7	65.5	51215.7	65.5	43374.1	65.5	68278	65.5	71423.3
			66	23587.7	66	51385.6	66	43581.2	66	68585.8	66	71654.1
			66.5	23678.2	66.5	51560.6	66.5	43785.1	66.5	68896.2	66.5	71889.6
			67	23764.5	67	51736.9	67	43983.3	67	69208.6	67	72136.2
			67.5	23846.9	67.5	51909.2	67.5	44175.7	67.5	69524.5	67.5	72397.9
			68	23927.4	68	52071.7	68	44365.1	68	69849.6	68	72675.6
			68.5	24009.7	68.5	52225.8	68.5	44555.7	68.5	70188	68.5	72963.9
			69	24096.6	69	52375.9	69	44749.8	69	70543.6	69	73260.1
			69.5	24190.6	69.5	52530.5	69.5	44948.1	69.5	70921	69.5	73562.6
			70	24289.9	70	52696.5	70	45147.8	70	71313.1	70	73867.3
			70.5	24391.3	70.5	52878.6	70.5	45345.6	70.5	71714	70.5	74171
			71	24487.8	71	53077.2	71	45537.2	71	72114.8	71	74469.2
			71.5	24576	71.5	53280.1	71.5	45723.5	71.5	72511.2	71.5	74761.6
			72	24655	72	53478.4	72	45906.3	72	72903.9	72	75049.5
			72.5	24727	72.5	53662.5	72.5	46088.8	72.5	73295.2	72.5	75335.5
			73	24798.3	73	53830.8	73	46274.1	73	73687.6	73	75623.2
			73.5	24874.2	73.5	53984.1	73.5	46463.7	73.5	74080.2	73.5	75914.5
			74	24960.1	74	54126.8	74	46657.1	74	74467.6	74	76209.3
			74.5	25053	74.5	54268.4	74.5	46851.3	74.5	74845.6	74.5	76504.3
			75	25148.4	75	54413.4	75	47043.9	75	75212.3	75	76797.1
			75.5	25240.3	75.5	54563.3	75.5	47233.3	75.5	75568.9	75.5	77086
			76	25325.1	76	54715.5	76	47419.3	76	75920.6	76	77371.7
			76.5	25401.4	76.5	54866.2	76.5	47602	76.5	76270.6	76.5	77654.7
			77	25471.2	77	55011	77	47781.7	77	76618.6	77	77935.7
			77.5	25540.3	77.5	55148.9	77.5	47958.8	77.5	76960.7	77.5	78214.8
			78	25612.3	78	55282.5	78	48132.9	78	77291	78	78491.1
			78.5	25687.9	78.5	55415	78.5	48302.3	78.5	77605.9	78.5	78763.3
			79	25764	79	55547.8	79	48464.9	79	77907.1	79	79030
			79.5	25835.3	79.5	55678.8	79.5	48616.1	79.5	78195.9	79.5	79286.9
			80	25895.1	80	55800.5	80	48750.7	80	78475.1	80	79528.2
			80.5	25939.5	80.5	55903.7	80.5	48865.3	80.5	78745.1	80.5	79748
			81	25967.1	81	55979.7	81	48957.8	81	79001.8	81	79939.8
			81.5	25981.6	81.5	56030.2	81.5	49032.6	81.5	79240.9	81.5	80105.1
			82	25988.5	82	56064.1	82	49097.5	82	79460.9	82	80251.2
			82.5	25991.2	82.5	56092.1	82.5	49159.9	82.5	79658.8	82.5	80385.3
			83	25992.8	83	56127.4	83	49227.8	83	79837.2	83	80517.3
			83.5	25994	83.5	56178.8	83.5	49305.6	83.5	79999.4	83.5	80652.8
			84	25993	84	56250.6	84	49395.1	84	80146.4	84	80790.6
			84.5	25988.3	84.5	56336.1	84.5	49492.3	84.5	80282.7	84.5	80922.8
			85	25979.6	85	56428.6	85	49594.3	85	80411.8	85	81043.5
			85.5	25967.9	85.5	56522.6	85.5	49700.6	85.5	80537.8	85.5	81147.9
			86	25956.7	86	56613.1	86	49812	86	80666.6	86	81241.1
			86.5	25949.2	86.5	56697	86.5	49930.1	86.5	80802	86.5	81331.6
			87	25950.7	87	56768.5	87	50058.7	87	80947.6	87	81433.8
			87.5	25960.6	87.5	56826.9	87.5	50193.7	87.5	81098.1	87.5	81554.3
			88	25976.4	88	56873.4	88	50329.6	88	81248.3	88	81691.8
			88.5	25993.9	88.5	56911.1	88.5	50456.5	88.5	81393	88.5	81842.1
			89	26006.9	89	56949	89	50565.9	89	81532	89	81994.2
			89.5	26011.3	89.5	56994.7	89.5	50650.9	89.5	81668.1	89.5	82141.2
			90	26001.9	90	57055.8	90	50700.4	90	81808.6	90	82278.4
			90.5	25981.9	90.5	57126.4	90.5	50718.9	90.5	81960.7	90.5	82411.7
			91	25957.2	91	57193.2	91	50715.7	91	82127.2	91	82550.2
			91.5	25934.5	91.5	57237.1	91.5	50698.9	91.5	82312.2	91.5	82705.5
			92	25918.6	92	57250.8	92	50681.7	92	82512.4	92	82880.5
			92.5	25911.7	92.5	57232.9	92.5	50671.3	92.5	82728.7	92.5	83075.9
			93	25914.3	93	57190.2	93	50672.9	93	82967	93	83291.1
			93.5	25921.9	93.5	57148.1	93.5	50682	93.5	83229.5	93.5	83518.1
			94	25930.9	94	57128	94	50690.9	94	83520.5	94	83754.1
			94.5	25940.2	94.5	57145.7	94.5	50691.8	94.5	83845	94.5	84003.3
			95	25951	95	57193.6	95	50684.3	95	84197.6	95	84270.8
			95.5	25965.7	95.5	57261.3	95.5	50672.5	95.5	84578	95.5	84565.4
			96	25986.7	96	57331.2	96	50667.1	96	84988.5	96	84898.8
			96.5	26013.3	96.5	57387.9	96.5	50679	96.5	85426.6	96.5	85269.2
			97	26043.4	97	57424.9	97	50719	97	85900.7	97	85678.4
			97.5	26073.9	97.5	57451	97.5	50789.1	97.5	86420.1	97.5	86122.7
			98	26103.5	98	57482.7	98	50880.6	98	86985.9	98	86596.1
			98.5	26133.4	98.5	57534.7	98.5	50988.7	98.5	87606.8	98.5	87105.2
			99	26166.4	99	57618.6	99	51109.5	99	88290.4	99	87663.5
			99.5	26204.4	99.5	57730.7	99.5	51240.6	99.5	89029.1	99.5	88277.4
			100	26247.8	100	57863.9	100	51385.1	100	89825.9	100	88966
			100.5	26292.3	100.5	58001.5	100.5	51543.7	100.5	90676.7	100.5	89738.6
			101	26332.6	101	58130.3	101	51708	101	91566.5	101	90577.2
			101.5	26364.4	101.5	58244.6	101.5	51866.4	101.5	92495.1	101.5	91477.8
			102	26386.9	102	58346.1	102	52004.3	102	93462.9	102	92430
			102.5	26403.9	102.5	58441.7	102.5	52114.7	102.5	94468.6	102.5	93420.8
			103	26420.5	103	58536.8	103	52193.6	103	95521.3	103	94450
			103.5	26443.5	103.5	58632.1	103.5	52251.4	103.5	96625.6	103.5	95515.8
			104	26475.2	104	58720.4	104	52307.9	104	97769.6	104	96607
			104.5	26514.8	104.5	58788.8	104.5	52376.8	104.5	98936.2	104.5	97708.4
			105	26557.6	105	58828.2	105	52460.4	105	100093	105	98792.6
			105.5	26599	105.5	58837.2	105.5	52549.3	105.5	101205	105.5	99829.9
			106	26634.1	106	58816.3	106	52625.8	106	102216	106	100773
			106.5	26660.5	106.5	58778.4	106.5	52671.7	106.5	103079	106.5	101584
			107	26678.1	107	58738.7	107	52679.2	107	103753	107	102232
			107.5	26688.1	107.5	58710.1	107.5	52654.2	107.5	104188	107.5	102675
			108	26693.4	108	58696.6	108	52618.7	108	104390	108	102916
			108.5	26696.4	108.5	58697.1	108.5	52590.7	108.5	104370	108.5	102959
			109	26698	109	58709.8	109	52584.8	109	104101	109	102771
			109.5	26698.6	109.5	58729.6	109.5	52597.9	109.5	103627	109.5	102378
			110	26697.3	110	58753.6	110	52616.6	110	102973	110	101791
			110.5	26691.5	110.5	58779.8	110.5	52614.3	110.5	102140	110.5	101001
			111	26680.7	111	58804.5	111	52576.5	111	101198	111	100080
			111.5	26665.5	111.5	58823	111.5	52499.3	111.5	100182	111.5	99066.7
			112	26648.1	112	58826.7	112	52381.7	112	99119.3	112	97997.9
			112.5	26632.2	112.5	58811.1	112.5	52241.5	112.5	98050.1	112.5	96923
			113	26620.9	113	58773	113	52091	113	96997.8	113	95872.5
			113.5	26617.4	113.5	58706.2	113.5	51939.7	113.5	95990.4	113.5	94882.6
			114	26618.5	114	58619.6	114	51790.1	114	95030.8	114	93955.6
			114.5	26620	114.5	58519.9	114.5	51639.7	114.5	94119.4	114.5	93089.8
			115	26616.7	115	58412.2	115	51484.8	115	93267.5	115	92294.1
			115.5	26606.5	115.5	58303.2	115.5	51325.5	115.5	92469	115.5	91555
			116	26588.7	116	58196.4	116	51163.6	116	91729.8	116	90872.6
			116.5	26564.7	116.5	58094.9	116.5	51003.2	116.5	91065.1	116.5	90255.2
			117	26539.6	117	57999.3	117	50848.3	117	90467.7	117	89693.7
			117.5	26517.6	117.5	57909.3	117.5	50701.2	117.5	89931	117.5	89184.3
			118	26502.6	118	57823.4	118	50564.1	118	89445.4	118	88724.9
			118.5	26494.7	118.5	57739.2	118.5	50436.7	118.5	88990.1	118.5	88302.9
			119	26493.6	119	57655.6	119	50320.7	119	88556.6	119	87916.2
			119.5	26497.6	119.5	57572.3	119.5	50218.4	119.5	88142	119.5	87565.3
			120	26502.5	120	57490.6	120	50127.4	120	87745.8	120	87244.1
			120.5	26503.3	120.5	57413.1	120.5	50045.2	120.5	87378.8	120.5	86954
			121	26494.8	121	57342.1	121	49965.1	121	87049.5	121	86690.6
			121.5	26476.8	121.5	57277	121.5	49882.1	121.5	86755.6	121.5	86444.8
			122	26450.1	122	57217.6	122	49794	122	86497.7	122	86212.9
			122.5	26419.5	122.5	57163.1	122.5	49702.8	122.5	86271.8	122.5	85991.6
			123	26391.4	123	57112.9	123	49613.3	123	86067.9	123	85779.2
			123.5	26371.6	123.5	57068.1	123.5	49531.4	123.5	85883	123.5	85579.8
			124	26362.9	124	57030.4	124	49461.6	124	85716.4	124	85401.8
			124.5	26360.4	124.5	56997.1	124.5	49400.3	124.5	85566.6	124.5	85247.6
			125	26358.6	125	56963.9	125	49344.4	125	85439	125	85122.5
			125.5	26352.8	125.5	56924.4	125.5	49289.6	125.5	85337.3	125.5	85025.2
			126	26341.9	126	56874.2	126	49234.3	126	85260.8	126	84947.8
			126.5	26327.9	126.5	56811	126.5	49179.9	126.5	85211.1	126.5	84884.1
			127	26316.7	127	56740.4	127	49130.6	127	85183.6	127	84825
			127.5	26313.2	127.5	56673.9	127.5	49089.9	127.5	85170	127.5	84765.8
			128	26319	128	56624.8	128	49059.2	128	85164.2	128	84710.2
			128.5	26330.5	128.5	56598.6	128.5	49035.5	128.5	85162.3	128.5	84667.2
			129	26342.7	129	56592.3	129	49014.7	129	85164.6	129	84645.9
			129.5	26351.3	129.5	56599.8	129.5	48993.4	129.5	85175.7	129.5	84658.2
			130	26355	130	56608.3	130	48970	130	85200	130	84703.6
			130.5	26355.9	130.5	56608.3	130.5	48945.8	130.5	85240.3	130.5	84774.8
			131	26358.1	131	56594.5	131	48924.3	131	85299.5	131	84858.2
			131.5	26364.1	131.5	56574.2	131.5	48907.9	131.5	85371.2	131.5	84936.1
			132	26372.8	132	56555.1	132	48896.7	132	85451.5	132	85000.6
			132.5	26381.4	132.5	56545.4	132.5	48889.2	132.5	85539.6	132.5	85048.6
			133	26386.2	133	56547.1	133	48882.2	133	85635.1	133	85088.5
			133.5	26385.6	133.5	56558.1	133.5	48872.9	133.5	85739	133.5	85129.6
			134	26379.3	134	56574.5	134	48859.3	134	85852.5	134	85182.5
			134.5	26372.1	134.5	56590.9	134.5	48843.3	134.5	85969.3	134.5	85247.8
			135	26367.8	135	56606.5	135	48827.9	135	86080.5	135	85318
			135.5	26369.4	135.5	56623.6	135.5	48816.5	135.5	86174.3	135.5	85381.4
			136	26375.7	136	56644.7	136	48810.1	136	86248.4	136	85429.2
			136.5	26384.8	136.5	56670.5	136.5	48807.9	136.5	86304.4	136.5	85457.6
			137	26394.1	137	56699.6	137	48808.3	137	86348.7	137	85466.1
			137.5	26401.5	137.5	56726.1	137.5	48807.9	137.5	86396.1	137.5	85467.3
			138	26406.9	138	56744.6	138	48805.1	138	86456.9	138	85473.2
			138.5	26410.6	138.5	56750.5	138.5	48800.8	138.5	86536.4	138.5	85494.1
			139	26413.3	139	56746.1	139	48797.8	139	86627	139	85528.4
			139.5	26414.5	139.5	56733.6	139.5	48798.5	139.5	86721.2	139.5	85570.6
			140	26413.6	140	56715.9	140	48805.3	140	86809.3	140	85609.7
			140.5	26410.7	140.5	56696.4	140.5	48816.4	140.5	86886.1	140.5	85635.9
			141	26407	141	56676.1	141	48828.6	141	86949.2	141	85642.8
			141.5	26405.4	141.5	56655	141.5	48835.7	141.5	86997.5	141.5	85629.9
			142	26407.8	142	56634.1	142	48834.5	142	87034.4	142	85608.3
			142.5	26414.8	142.5	56616	142.5	48822.9	142.5	87057.6	142.5	85584.5
			143	26424.3	143	56605.7	143	48801.1	143	87063.3	143	85561.9
			143.5	26432.8	143.5	56606.7	143.5	48773.3	143.5	87052.6	143.5	85537.9
			144	26436.6	144	56622.7	144	48743.5	144	87026.4	144	85506.1
			144.5	26433	144.5	56653.5	144.5	48717.1	144.5	86990.6	144.5	85458
			145	26424	145	56689.4	145	48698.9	145	86955.7	145	85393.7
			145.5	26413.4	145.5	56717.5	145.5	48692.4	145.5	86930.2	145.5	85320.2
			146	26405.1	146	56724.4	146	48698.8	146	86918.5	146	85249.3
			146.5	26400.7	146.5	56706	146.5	48714.8	146.5	86918.1	146.5	85189.9
			147	26399.4	147	56662.1	147	48735.3	147	86925.6	147	85146.5
			147.5	26398.4	147.5	56604.8	147.5	48751.6	147.5	86934.3	147.5	85114.4
			148	26394.8	148	56554.3	148	48755.4	148	86938.4	148	85081.9
			148.5	26387.1	148.5	56534.3	148.5	48739.3	148.5	86932.5	148.5	85034.7
			149	26378.3	149	56553.4	149	48707.1	149	86915.4	149	84967.8
			149.5	26372.1	149.5	56603.9	149.5	48668.9	149.5	86888.3	149.5	84886.4
			150	26372.2	150	56672.4	150	48637.3	150	86852.9	150	84800
			150.5	26379.2	150.5	56737.2	150.5	48623.4	150.5	86814.7	150.5	84721.5
			151	26390.6	151	56783	151	48630.4	151	86780.7	151	84659.5
			151.5	26401.6	151.5	56800.7	151.5	48656.9	151.5	86762.3	151.5	84620.8
			152	26405.8	152	56799.6	152	48688.3	152	86770.6	152	84603.1
			152.5	26400.9	152.5	56796.9	152.5	48710.3	152.5	86808.3	152.5	84598.5
			153	26385.2	153	56804.3	153	48712.8	153	86880.7	153	84603.8
			153.5	26362	153.5	56822.4	153.5	48698.4	153.5	86981.8	153.5	84615.7
			154	26334.6	154	56843	154	48676	154	87105	154	84633.3
			154.5	26306.9	154.5	56852.1	154.5	48659.1	154.5	87248	154.5	84658.2
			155	26282.9	155	56840.8	155	48658.9	155	87405.7	155	84690.5
			155.5	26266.3	155.5	56811	155.5	48679.5	155.5	87578.9	155.5	84731.2
			156	26261.6	156	56777.8	156	48716.2	156	87773	156	84783.8
			156.5	26268.5	156.5	56759.1	156.5	48755.4	156.5	87988.9	156.5	84849.8
			157	26285.7	157	56763.8	157	48787.6	157	88227.9	157	84932.6
			157.5	26309.8	157.5	56795.1	157.5	48804	157.5	88495.2	157.5	85039
			158	26332.9	158	56836.9	158	48806.3	158	88784.9	158	85167.1
			158.5	26348.3	158.5	56874.6	158.5	48798.2	158.5	89093.5	158.5	85314.8
			159	26346.5	159	56890.5	159	48784.7	159	89417.9	159	85479.7
			159.5	26331.2	159.5	56889.9	159.5	48771.6	159.5	89746.5	159.5	85648.9
			160	26307.7	160	56883.5	160	48759.9	160	90071.6	160	85814.2
			160.5	26284.8	160.5	56886.9	160.5	48749.8	160.5	90385.3	160.5	85966.5
			161	26270	161	56906.9	161	48741.1	161	90685.8	161	86104.1
			161.5	26266.7	161.5	56942.4	161.5	48734.5	161.5	90973	161.5	86226.4
			162	26274.5	162	56983.8	162	48732	162	91246.9	162	86334.5
			162.5	26284.7	162.5	57015.8	162.5	48733.3	162.5	91509.5	162.5	86433.4
			163	26288.9	163	57029.9	163	48735.9	163	91754.9	163	86523.6
			163.5	26280.9	163.5	57026.6	163.5	48735.3	163.5	91967.4	163.5	86598.8
			164	26263.1	164	57016.6	164	48728.8	164	92136.8	164	86651.6
			164.5	26239.8	164.5	57008	164.5	48715.9	164.5	92247.8	164.5	86670.4
			165	26218.1	165	57005.2	165	48700.4	165	92287.8	165	86642.3
			165.5	26203.3	165.5	57004.9	165.5	48688.9	165.5	92268.6	165.5	86571.5
			166	26197.6	166	56999.3	166	48687.8	166	92196.2	166	86461.5
			166.5	26197.9	166.5	56980	166.5	48700	166.5	92081.6	166.5	86327.1
			167	26197.6	167	56949	167	48718.1	167	91939.5	167	86188.8
			167.5	26192.7	167.5	56911.6	167.5	48733.7	167.5	91764.5	167.5	86055.9
			168	26182.5	168	56875.3	168	48737.4	168	91544.5	168	85930
			168.5	26170.8	168.5	56843.7	168.5	48725.6	168.5	91274.1	168.5	85803.6
			169	26163.5	169	56814.7	169	48696.7	169	90942.7	169	85664.6
			169.5	26167.2	169.5	56779.7	169.5	48653.4	169.5	90552.8	169.5	85499.8
			170	26183.8	170	56730.6	170	48599.5	170	90123.7	170	85304.7
			170.5	26211	170.5	56665.9	170.5	48533.3	170.5	89675	170.5	85079.9
			171	26241.6	171	56595.5	171	48451.3	171	89224.8	171	84834.5
			171.5	26268.5	171.5	56533.2	171.5	48352.5	171.5	88781.2	171.5	84579
			172	26285.4	172	56493.8	172	48238.6	172	88345.8	172	84321.1
			172.5	26290.7	172.5	56482.4	172.5	48120.8	172.5	87913.4	172.5	84068
			173	26287.2	173	56492.2	173	48014.3	173	87477.8	173	83823.2
			173.5	26278.9	173.5	56508.8	173.5	47940.1	173.5	87033.2	173.5	83591.6
			174	26271.7	174	56511.6	174	47903.3	174	86580.3	174	83373
			174.5	26267.4	174.5	56491.8	174.5	47893.9	174.5	86123.1	174.5	83165.1
			175	26265.4	175	56447.1	175	47896.8	175	85667.1	175	82965.8
			175.5	26262.8	175.5	56389	175.5	47890.8	175.5	85218.7	175.5	82770.2
			176	26257.2	176	56330.4	176	47862.6	176	84783.3	176	82574.9
			176.5	26247.6	176.5	56283.2	176.5	47803.8	176.5	84369.9	176.5	82379.1
			177	26236.9	177	56250.2	177	47724.4	177	83982.5	177	82186
			177.5	26229.6	177.5	56225.4	177.5	47639.6	177.5	83623.1	177.5	82002
			178	26230.5	178	56198.4	178	47564.8	178	83293.7	178	81837.1
			178.5	26239.2	178.5	56161.8	178.5	47504.5	178.5	82987.8	178.5	81694.2
			179	26252.5	179	56114.7	179	47457.1	179	82701.2	179	81573.7
			179.5	26265.2	179.5	56060.3	179.5	47418.4	179.5	82434	179.5	81476.3
			180	26271.7	180	56007.8	180	47381.6	180	82181.8	180	81392.7
			180.5	26269.6	180.5	55964.1	180.5	47344.7	180.5	81943.9	180.5	81315.7
			181	26258.5	181	55936.6	181	47310.3	181	81723.6	181	81237.4
			181.5	26245.7	181.5	55919.2	181.5	47281.4	181.5	81515.6	181.5	81152.3
			182	26236.1	182	55906	182	47259.2	182	81318.6	182	81058.7
			182.5	26234.3	182.5	55889.5	182.5	47243.3	182.5	81134.1	182.5	80955.8
			183	26238.6	183	55865.9	183	47229.5	183	80962.1	183	80848.7
			183.5	26246.7	183.5	55834.7	183.5	47215.5	183.5	80806.5	183.5	80742.8
			184	26254.2	184	55798.3	184	47200.4	184	80674.8	184	80647.1
			184.5	26258.6	184.5	55763.3	184.5	47186	184.5	80566.2	184.5	80568.3
			185	26260	185	55734.9	185	47173.8	185	80477.2	185	80511.2
			185.5	26261	185.5	55715.6	185.5	47162.9	185.5	80398.2	185.5	80476.1
			186	26263.8	186	55702.5	186	47149.6	186	80316.2	186	80453.6
			186.5	26269.2	186.5	55692.5	186.5	47129.2	186.5	80222.1	186.5	80435.2
			187	26275.7	187	55681	187	47097.7	187	80109	187	80411
			187.5	26280.9	187.5	55665.6	187.5	47057.3	187.5	79981	187.5	80375.9
			188	26282.9	188	55645.9	188	47012.8	188	79844.2	188	80328.5
			188.5	26281.2	188.5	55624.3	188.5	46973.4	188.5	79711.2	188.5	80273.7
			189	26278.6	189	55604.4	189	46945	189	79592.7	189	80221.2
			189.5	26276.4	189.5	55588.2	189.5	46929.7	189.5	79496.9	189.5	80177.8
			190	26274.7	190	55575.7	190	46924.4	190	79428.8	190	80146.4
			190.5	26271.2	190.5	55564.5	190.5	46922.1	190.5	79383.9	190.5	80123.7
			191	26262.4	191	55552.4	191	46916.6	191	79357.7	191	80104.9
			191.5	26245.9	191.5	55537.7	191.5	46904.1	191.5	79339.9	191.5	80084.4
			192	26223.1	192	55520.9	192	46886	192	79317.3	192	80059.3
			192.5	26198.9	192.5	55504.5	192.5	46867.3	192.5	79277.3	192.5	80031.7
			193	26180.9	193	55491.3	193	46853.9	193	79215.8	193	80007.3
			193.5	26173.4	193.5	55482.1	193.5	46848.5	193.5	79137.9	193.5	79990.7
			194	26178.9	194	55476.8	194	46851.6	194	79052.3	194	79985.5
			194.5	26193.9	194.5	55473.7	194.5	46859.1	194.5	78972.9	194.5	79990.3
			195	26212.2	195	55471.2	195	46865.6	195	78909.8	195	80000
			195.5	26226.8	195.5	55469	195.5	46865.6	195.5	78871.6	195.5	80008.3
			196	26232.7	196	55468.3	196	46856.5	196	78856.6	196	80008.4
			196.5	26230.3	196.5	55471	196.5	46841.3	196.5	78854.8	196.5	79997.9
			197	26222.1	197	55478.3	197	46825	197	78857.3	197	79976.4
			197.5	26213	197.5	55488.8	197.5	46813.4	197.5	78856.7	197.5	79947.8
			198	26206.3	198	55499.8	198	46809.5	198	78850	198	79916.9
			198.5	26204.7	198.5	55507.5	198.5	46814.8	198.5	78835.7	198.5	79889
			199	26207.9	199	55509.4	199	46825.1	199	78816.2	199	79868.2
			199.5	26214.2	199.5	55504.8	199.5	46835	199.5	78793.5	199.5	79857
			200	26222	200	55494	200	46837.8	200	78769.6	200	79857.9
			200.5	26229.5	200.5	55481.2	200.5	46832.4	200.5	78747.2	200.5	79867
			201	26236.6	201	55469.3	201	46820.1	201	78728.1	201	79881.1
			201.5	26244.1	201.5	55461.4	201.5	46803.4	201.5	78714.5	201.5	79897.7
			202	26252.9	202	55458.5	202	46785.9	202	78705.3	202	79915.3
			202.5	26263.1	202.5	55461.1	202.5	46769.4	202.5	78698.5	202.5	79934.9
			203	26274.2	203	55470	203	46754.4	203	78690.8	203	79961
			203.5	26283.7	203.5	55483.3	203.5	46740.9	203.5	78680	203.5	79996.9
			204	26288.9	204	55499.3	204	46730.1	204	78667.2	204	80043.4
			204.5	26286.7	204.5	55515	204.5	46726.8	204.5	78657.4	204.5	80096.8
			205	26278.7	205	55527.4	205	46733.6	205	78655.4	205	80147.5
			205.5	26267.6	205.5	55534	205.5	46752.8	205.5	78663.8	205.5	80187.2
			206	26257.9	206	55532	206	46784.6	206	78683.3	206	80205.9
			206.5	26253.7	206.5	55523.1	206.5	46822	206.5	78707.7	206.5	80206
			207	26257	207	55509.8	207	46857.7	207	78731.9	207	80192.9
			207.5	26267.3	207.5	55497.7	207.5	46881.5	207.5	78751.2	207.5	80179.9
			208	26278.1	208	55492.9	208	46891.5	208	78767.9	208	80180.5
			208.5	26285.1	208.5	55499.2	208.5	46888.7	208.5	78786.8	208.5	80201.3
			209	26285.5	209	55519.2	209	46876.7	209	78813.8	209	80242.5
			209.5	26281.9	209.5	55548.5	209.5	46862.4	209.5	78850.3	209.5	80292.9
			210	26278.7	210	55582.5	210	46850.3	210	78894.9	210	80341.1
			210.5	26281.3	210.5	55614.4	210.5	46843.9	210.5	78942.7	210.5	80375.1
			211	26291.6	211	55639	211	46843.8	211	78987.6	211	80391.5
			211.5	26307.4	211.5	55653.5	211.5	46850.4	211.5	79025.4	211.5	80393.2
			212	26321.7	212	55659.9	212	46862.9	212	79056	212	80392.7
			212.5	26329	212.5	55663.7	212.5	46878.7	212.5	79082.4	212.5	80402.1
			213	26326.4	213	55669.2	213	46894.9	213	79107	213	80431.2
			213.5	26317.1	213.5	55679.6	213.5	46907.1	213.5	79131.9	213.5	80483.9
			214	26308.3	214	55694.8	214	46912	214	79158.7	214	80554.7
			214.5	26308.7	214.5	55713.1	214.5	46907.2	214.5	79189	214.5	80636.1
			215	26324.9	215	55730.8	215	46894.3	215	79225.2	215	80715
			215.5	26355.2	215.5	55744.3	215.5	46879.8	215.5	79267.9	215.5	80779.7
			216	26393.2	216	55751.7	216	46871.2	216	79315.4	216	80821.4
			216.5	26429.1	216.5	55753.3	216.5	46873.2	216.5	79362.3	216.5	80838.4
			217	26455.4	217	55751.1	217	46885.4	217	79402.1	217	80836.2
			217.5	26466.4	217.5	55747.6	217.5	46904.3	217.5	79427.3	217.5	80820.4
			218	26462.2	218	55746	218	46922.6	218	79435.3	218	80801.2
			218.5	26447	218.5	55749	218.5	46933.7	218.5	79429.2	218.5	80786.7
			219	26425.4	219	55760	219	46932.5	219	79414.4	219	80782.7
			219.5	26403.9	219.5	55779.3	219.5	46921.1	219.5	79400.9	219.5	80787.8
			220	26386.4	220	55804.1	220	46905.9	220	79394.7	220	80796.7
			220.5	26376.5	220.5	55831.3	220.5	46893.6	220.5	79399.7	220.5	80804.5
			221	26375	221	55856.3	221	46889.3	221	79414.6	221	80808.5
			221.5	26381.2	221.5	55875.8	221.5	46894.5	221.5	79437.3	221.5	80809.7
			222	26394.7	222	55887.1	222	46910.1	222	79466.1	222	80811.2
			222.5	26411.8	222.5	55891.8	222.5	46932	222.5	79497	222.5	80816.7
			223	26429.2	223	55892.2	223	46956.8	223	79525.6	223	80827.2
			223.5	26443.1	223.5	55891.2	223.5	46980.8	223.5	79544.1	223.5	80840.1
			224	26453.2	224	55890.4	224	47001.9	224	79548	224	80850.3
			224.5	26460.5	224.5	55889.7	224.5	47018.5	224.5	79535.8	224.5	80854.6
			225	26467.5	225	55888.6	225	47028.5	225	79508.2	225	80851.3
			225.5	26476.6	225.5	55887.2	225.5	47031.5	225.5	79475.6	225.5	80843.8
			226	26488.7	226	55886.7	226	47027.2	226	79447.6	226	80835.5
			226.5	26503.7	226.5	55890.2	226.5	47014.9	226.5	79435.9	226.5	80829.5
			227	26518.4	227	55899.2	227	46997.7	227	79441.5	227	80825.6
			227.5	26530.2	227.5	55913.3	227.5	46979.2	227.5	79459	227.5	80821.9
			228	26537.5	228	55929	228	46964.6	228	79478.2	228	80816.5
			228.5	26542	228.5	55941.3	228.5	46957.2	228.5	79490	228.5	80810.9
			229	26545.4	229	55946.1	229	46959.4	229	79490.2	229	80808.4
			229.5	26550.1	229.5	55941	229.5	46973.2	229.5	79479.2	229.5	80814.3
			230	26556.5	230	55929.6	230	46995.4	230	79464.3	230	80829.5
			230.5	26563.5	230.5	55917.4	230.5	47023.1	230.5	79451.3	230.5	80852.8
			231	26567.6	231	55912.5	231	47052.2	231	79444.9	231	80878.9
			231.5	26567.2	231.5	55919.1	231.5	47078.5	231.5	79442.9	231.5	80900.3
			232	26562.2	232	55937.3	232	47099.8	232	79441.6	232	80913.2
			232.5	26556	232.5	55963.9	232.5	47114.8	232.5	79437.6	232.5	80916.7
			233	26553.1	233	55992	233	47124.4	233	79430	233	80914.7
			233.5	26557.6	233.5	56015.9	233.5	47129.3	233.5	79419.9	233.5	80910.1
			234	26571.6	234	56031.2	234	47130.1	234	79409.2	234	80904.9
			234.5	26591.6	234.5	56038.6	234.5	47127.9	234.5	79399.3	234.5	80899.5
			235	26611.9	235	56039.9	235	47122.8	235	79388.7	235	80893.5
			235.5	26624.8	235.5	56039.7	235.5	47115.7	235.5	79374.2	235.5	80887.4
			236	26627.5	236	56041.6	236	47107.9	236	79354.5	236	80883.5
			236.5	26619.6	236.5	56047.6	236.5	47101	236.5	79329.5	236.5	80884.5
			237	26605.6	237	56058.3	237	47096.7	237	79302.7	237	80891.5
			237.5	26591.4	237.5	56072.7	237.5	47095.5	237.5	79278.2	237.5	80902.6
			238	26582.3	238	56090.2	238	47097.5	238	79260.3	238	80913.9
			238.5	26580.2	238.5	56109.6	238.5	47101.4	238.5	79249.7	238.5	80921
			239	26583.5	239	56129.4	239	47105.8	239	79243.6	239	80921
			239.5	26588.9	239.5	56147.7	239.5	47109.5	239.5	79236.8	239.5	80913.3
			240	26593.5	240	56162.6	240	47113.1	240	79224.2	240	80900.2
			240.5	26597.2	240.5	56172.8	240.5	47117.5	240.5	79204.2	240.5	80883.6
			241	26601.3	241	56177	241	47124.2	241	79176.3	241	80863.2
			241.5	26607.6	241.5	56176.4	241.5	47132.7	241.5	79143.9	241.5	80838.2
			242	26616.4	242	56173.3	242	47141.4	242	79110.6	242	80808.6
			242.5	26626.2	242.5	56170.6	242.5	47146.6	242.5	79079.9	242.5	80775.2
			243	26633.4	243	56171	243	47144.8	243	79054.3	243	80742
			243.5	26635.1	243.5	56175	243.5	47134.2	243.5	79034.6	243.5	80713.4
			244	26630.1	244	56181.1	244	47115	244	79021.3	244	80692.8
			244.5	26621.9	244.5	56186.6	244.5	47091.3	244.5	79012.3	244.5	80679.4
			245	26614.8	245	56189.6	245	47066.9	245	79004.6	245	80670.9
			245.5	26614.5	245.5	56189.3	245.5	47045.8	245.5	78992.7	245.5	80665.9
			246	26623.7	246	56188	246	47030.3	246	78971.8	246	80662.8
			246.5	26643	246.5	56188.6	246.5	47021.6	246.5	78938.6	246.5	80661.6
			247	26672.4	247	56194.9	247	47022.7	247	78890.9	247	80662.2
			247.5	26707.1	247.5	56206.9	247.5	47034	247.5	78836.2	247.5	80661.5
			248	26742.7	248	56221.7	248	47055.1	248	78783.7	248	80654.8
			248.5	26774.6	248.5	56234.7	248.5	47085.4	248.5	78743.2	248.5	80635.2
			249	26799.8	249	56242.4	249	47118.1	249	78716.2	249	80603.4
			249.5	26816	249.5	56243.7	249.5	47145.7	249.5	78699.9	249.5	80563.1
			250	26820.1	250	56239.8	250	47156.7	250	78687	250	80523.4
			250.5	26815	250.5	56235.7	250.5	47146.9	250.5	78667.8	250.5	80494.9
			251	26802.9	251	56235.7	251	47114.5	251	78637.2	251	80484.2
			251.5	26787.6	251.5	56243.9	251.5	47061.8	251.5	78592.9	251.5	80494.9
			252	26773.6	252	56256.9	252	47005	252	78543.2	252	80513.3
			252.5	26762.5	252.5	56271	252.5	46955.9	252.5	78493.2	252.5	80528.2
			253	26754.6	253	56281.1	253	46926.8	253	78445.1	253	80528
			253.5	26748.5	253.5	56285.2	253.5	46919.6	253.5	78397.6	253.5	80511.7
			254	26743.3	254	56283.4	254	46934.2	254	78348.5	254	80482.6
			254.5	26739.7	254.5	56278	254.5	46966.2	254.5	78298.4	254.5	80449.7
			255	26739	255	56272.8	255	47005.1	255	78252.6	255	80423.4
			255.5	26743.5	255.5	56270.4	255.5	47041.9	255.5	78222.3	255.5	80411.3
			256	26754.2	256	56271.5	256	47067.7	256	78218.3	256	80414.7
			256.5	26768	256.5	56275	256.5	47080.1	256.5	78237.3	256.5	80426.6
			257	26782	257	56281	257	47077.8	257	78272.4	257	80441.2
			257.5	26792.4	257.5	56290.2	257.5	47063.2	257.5	78308.9	257.5	80452.5
			258	26798.1	258	56303.5	258	47043	258	78334	258	80458
			258.5	26799.4	258.5	56321.4	258.5	47023.3	258.5	78339.9	258.5	80457.1
			259	26799.1	259	56341.8	259	47010.3	259	78329	259	80450.5
			259.5	26800.6	259.5	56360.1	259.5	47006.5	259.5	78312.1	259.5	80440.1
			260	26805.9	260	56369.6	260	47012.1	260	78300.1	260	80425.4
			260.5	26814.2	260.5	56366.6	260.5	47022.8	260.5	78296.8	260.5	80406
			261	26823.3	261	56352.8	261	47034.3	261	78297.3	261	80382.5
			261.5	26831	261.5	56332	261.5	47043.7	261.5	78293.4	261.5	80357
			262	26836.6	262	56311.7	262	47050.3	262	78278.9	262	80334.4
			262.5	26840.7	262.5	56298.3	262.5	47055.6	262.5	78254.6	262.5	80320.6
			263	26845.2	263	56297	263	47062.1	263	78226.6	263	80322.8
			263.5	26851.4	263.5	56307.9	263.5	47071.9	263.5	78206.2	263.5	80343.3
			264	26859.8	264	56327.4	264	47085.5	264	78201.3	264	80378.3
			264.5	26868.6	264.5	56350.6	264.5	47101.2	264.5	78213.7	264.5	80418.1
			265	26875.7	265	56372.5	265	47115.5	265	78234.5	265	80449.9
			265.5	26879.7	265.5	56390.3	265.5	47125.3	265.5	78254.6	265.5	80465.5
			266	26880.4	266	56402.3	266	47126.8	266	78266	266	80458.8
			266.5	26879.8	266.5	56409.2	266.5	47119.9	266.5	78268	266.5	80436.5
			267	26880.8	267	56412.9	267	47106.3	267	78264.7	267	80408.8
			267.5	26887.1	267.5	56415.9	267.5	47089.8	267.5	78263.8	267.5	80389.8
			268	26899.7	268	56421.8	268	47076.9	268	78272	268	80390
			268.5	26917.7	268.5	56433.2	268.5	47072.6	268.5	78291.2	268.5	80411.9
			269	26938.1	269	56451.9	269	47080.2	269	78318.8	269	80451.3
			269.5	26956.3	269.5	56475	269.5	47095.5	269.5	78347	269.5	80494.8
			270	26969.5	270	56498.6	270	47112.9	270	78369.5	270	80532.2
			270.5	26974.5	270.5	56516.2	270.5	47124.8	270.5	78379.4	270.5	80553.3
			271	26973.1	271	56523.3	271	47127.1	271	78376.5	271	80558.3
			271.5	26967.7	271.5	56517.3	271.5	47119.2	271.5	78362.5	271.5	80550.8
			272	26961.8	272	56496.3	272	47103.2	272	78340.8	272	80537.1
			272.5	26959	272.5	56467.7	272.5	47087.2	272.5	78319.6	272.5	80526.5
			273	26961	273	56439.2	273	47076.9	273	78304.5	273	80523.2
			273.5	26968.3	273.5	56421.5	273.5	47075.9	273.5	78299.9	273.5	80528
			274	26978.1	274	56419.2	274	47082.3	274	78302.9	274	80535.6
			274.5	26988.4	274.5	56434.9	274.5	47093.8	274.5	78309.5	274.5	80541.2
			275	26996.6	275	56467.3	275	47108.7	275	78313.6	275	80539.6
			275.5	27001.6	275.5	56505.9	275.5	47125.4	275.5	78311.3	275.5	80530.7
			276	27003	276	56540.5	276	47144	276	78302	276	80516.3
			276.5	27001.1	276.5	56558.6	276.5	47163.8	276.5	78289.2	276.5	80501.4
			277	26998.1	277	56556.6	277	47182	277	78280.3	277	80491.5
			277.5	26996.3	277.5	56538	277.5	47193.9	277.5	78280.1	277.5	80489.5
			278	26997.9	278	56513.2	278	47194.4	278	78289.4	278	80495.9
			278.5	27003.9	278.5	56495.3	278.5	47183.6	278.5	78302.6	278.5	80508.1
			279	27014.8	279	56494.6	279	47163.3	279	78313.4	279	80524.2
			279.5	27029.7	279.5	56515.8	279.5	47139.5	279.5	78315.9	279.5	80543.1
			280	27046.2	280	56552.2	280	47119.9	280	78310.4	280	80563.9
			280.5	27061.5	280.5	56594.5	280.5	47110.4	280.5	78300.9	280.5	80586.5
			281	27073.1	281	56629.6	281	47114.3	281	78296.2	281	80609.5
			281.5	27080.5	281.5	56650.7	281.5	47128.2	281.5	78303.3	281.5	80630.2
			282	27084.7	282	56657.2	282	47148.2	282	78325.2	282	80646.3
			282.5	27088.5	282.5	56655	282.5	47170	282.5	78358.9	282.5	80657.9
			283	27094.4	283	56652.2	283	47191.3	283	78397.4	283	80668
			283.5	27104.6	283.5	56655	283.5	47210.5	283.5	78434.4	283.5	80681.8
			284	27119.3	284	56666.1	284	47227.3	284	78464.7	284	80704.3
			284.5	27136.6	284.5	56683.8	284.5	47241.3	284.5	78486.9	284.5	80736.2
			285	27154.1	285	56705.1	285	47251.9	285	78500.3	285	80775.4
			285.5	27168.9	285.5	56725.9	285.5	47260	285.5	78506.7	285.5	80813.5
			286	27179.6	286	56743.7	286	47269	286	78509.5	286	80841.9
			286.5	27185.8	286.5	56757.8	286.5	47283.7	286.5	78512.7	286.5	80853.7
			287	27188.7	287	56769	287	47307.3	287	78521.4	287	80850.6
			287.5	27189.8	287.5	56778.7	287.5	47339.7	287.5	78539.7	287.5	80839.1
			288	27190.2	288	56788.3	288	47377.8	288	78571.7	288	80828.4
			288.5	27191	288.5	56798.8	288.5	47413.3	288.5	78614.9	288.5	80827.8
			289	27192.9	289	56810.7	289	47438.4	289	78663	289	80842.2
			289.5	27196.7	289.5	56823.2	289.5	47444.4	289.5	78705.5	289.5	80874.9
			290	27203	290	56833.8	290	47431.5	290	78731.5	290	80918.5
			290.5	27211.6	290.5	56839.7	290.5	47406.1	290.5	78736.7	290.5	80963.5
			291	27221.6	291	56837.6	291	47376	291	78719.4	291	80998.9
			291.5	27230.9	291.5	56827.9	291.5	47349.9	291.5	78688.4	291.5	81019.6
			292	27237.7	292	56812.3	292	47332.1	292	78651.6	292	81024.9
			292.5	27239.7	292.5	56793.3	292.5	47325.3	292.5	78617	292.5	81017.2
			293	27237.9	293	56775	293	47326.2	293	78589.9	293	81007.4
			293.5	27234.4	293.5	56760.2	293.5	47331.3	293.5	78572.8	293.5	81004
			294	27233.1	294	56752.1	294	47337	294	78570.5	294	81016.3
			294.5	27237.4	294.5	56751.5	294.5	47340.1	294.5	78583.1	294.5	81041.6
			295	27248.3	295	56759.6	295	47338.8	295	78610.7	295	81071.2
			295.5	27265.1	295.5	56779.1	295.5	47332.5	295.5	78652.9	295.5	81091.5
			296	27283.4	296	56808.5	296	47323.6	296	78700.2	296	81093.9
			296.5	27299.9	296.5	56845.9	296.5	47315.5	296.5	78743.3	296.5	81075.5
			297	27311.2	297	56887.1	297	47314	297	78768.9	297	81040.1
			297.5	27317.9	297.5	56925.5	297.5	47322	297.5	78772.4	297.5	81003
			298	27321	298	56955.1	298	47340.7	298	78753	298	80978.1
			298.5	27322.8	298.5	56970.3	298.5	47367.4	298.5	78717.4	298.5	80979.4
			299	27325.5	299	56972.6	299	47392.4	299	78682.7	299	81004.4
			299.5	27329.6	299.5	56965.7	299.5	47407.3	299.5	78663.4	299.5	81043
			300	27334.6	300	56954.4	300	47406	300	78669.8	300	81079
			300.5	27339.2	300.5	56943.9	300.5	47392.3	300.5	78697.9	300.5	81100.2
			301	27342.7	301	56937.6	301	47372.6	301	78740.9	301	81100.6
			301.5	27344.7	301.5	56937.9	301.5	47356.9	301.5	78785.8	301.5	81083.4
			302	27345.4	302	56945.1	302	47351.5	302	78820.6	302	81061.8
			302.5	27344.7	302.5	56959.7	302.5	47358.8	302.5	78837.3	302.5	81049.3
			303	27342.9	303	56980.7	303	47374.4	303	78834.5	303	81057.2
			303.5	27340.7	303.5	57003.7	303.5	47389.4	303.5	78821.1	303.5	81084.6
			304	27339.8	304	57023.1	304	47397.5	304	78808.1	304	81123.2
			304.5	27343	304.5	57033.2	304.5	47398.1	304.5	78805.4	304.5	81160
			305	27352.2	305	57032.4	305	47396.3	305	78816.3	305	81186.3
			305.5	27369.7	305.5	57021.5	305.5	47398.4	305.5	78841.3	305.5	81198.7
			306	27395	306	57006.7	306	47409.3	306	78874.4	306	81202.2
			306.5	27424.7	306.5	56995.6	306.5	47427.8	306.5	78908.2	306.5	81206.4
			307	27454.3	307	56995.6	307	47449.2	307	78936.3	307	81219.8
			307.5	27478.1	307.5	57008.7	307.5	47464.6	307.5	78955.7	307.5	81245.4
			308	27492.1	308	57031.2	308	47468.1	308	78967.5	308	81278.6
			308.5	27493.7	308.5	57056.4	308.5	47458.4	308.5	78973.9	308.5	81310.9
			309	27485.3	309	57078.5	309	47443.6	309	78978.1	309	81335.7
			309.5	27471.1	309.5	57095.8	309.5	47433.9	309.5	78982	309.5	81352.9
			310	27455.4	310	57110	310	47440.9	310	78987.1	310	81366.7
			310.5	27442.4	310.5	57125.8	310.5	47469	310.5	78995.8	310.5	81384.8
			311	27434.4	311	57146.5	311	47514.7	311	79010.9	311	81412.2
			311.5	27432.8	311.5	57173.5	311.5	47569.6	311.5	79037.3	311.5	81451.8
			312	27436	312	57202.7	312	47618.1	312	79076.1	312	81498.7
			312.5	27442.3	312.5	57228.5	312.5	47646.9	312.5	79125.2	312.5	81546.3
			313	27450.6	313	57245.1	313	47647	313	79177.7	313	81588
			313.5	27460.5	313.5	57252.9	313.5	47627.1	313.5	79223.5	313.5	81621.3
			314	27472.5	314	57255	314	47599.1	314	79256.1	314	81645.6
			314.5	27487.5	314.5	57256.3	314.5	47579.1	314.5	79269.7	314.5	81658.8
			315	27504.8	315	57261.2	315	47577	315	79270.2	315	81662.1
			315.5	27523.1	315.5	57271.4	315.5	47595.3	315.5	79265.4	315.5	81656.8
			316	27540.1	316	57286.4	316	47630.3	316	79266.4	316	81646.4
			316.5	27554.3	316.5	57302.2	316.5	47667.2	316.5	79281	316.5	81640.4
			317	27565.6	317	57316	317	47694.4	317	79313.2	317	81649.1
			317.5	27575.7	317.5	57327.3	317.5	47703.3	317.5	79362.2	317.5	81684.9
			318	27587.5	318	57339.8	318	47700.9	318	79417.6	318	81741.1
			318.5	27602	318.5	57357	318.5	47695.5	318.5	79472	318.5	81808.6
			319	27618.4	319	57382.7	319	47698.3	319	79517.7	319	81870.3
			319.5	27632.9	319.5	57415.1	319.5	47713.8	319.5	79553.5	319.5	81913.1
			320	27641.7	320	57450.8	320	47742	320	79580.5	320	81930.8
			320.5	27641.4	320.5	57483.8	320.5	47778.6	320.5	79603.5	320.5	81924.8
			321	27634.3	321	57509.9	321	47815.5	321	79629.4	321	81910.7
			321.5	27625.3	321.5	57527.4	321.5	47847.3	321.5	79663.3	321.5	81901.8
			322	27622.8	322	57537.9	322	47870.6	322	79707.6	322	81909.7
			322.5	27630.7	322.5	57546.5	322.5	47887.3	322.5	79756.3	322.5	81931
			323	27649.8	323	57555.6	323	47897.4	323	79802.5	323	81960.3
			323.5	27675.7	323.5	57564.5	323.5	47899.8	323.5	79838.1	323.5	81990.8
			324	27700.7	324	57570.6	324	47894.8	324	79860.6	324	82019.3
			324.5	27718.9	324.5	57571.2	324.5	47882.7	324.5	79870.9	324.5	82047.3
			325	27726.9	325	57566.2	325	47867.3	325	79875	325	82079.2
			325.5	27727.9	325.5	57560.6	325.5	47855.2	325.5	79881.7	325.5	82118
			326	27726.1	326	57562.1	326	47854.2	326	79897.5	326	82165
			326.5	27727.2	326.5	57579.3	326.5	47870.8	326.5	79924.4	326.5	82217.5
			327	27733.1	327	57612.7	327	47902	327	79956.7	327	82270.5
			327.5	27742.1	327.5	57658.5	327.5	47942.4	327.5	79987.6	327.5	82320.5
			328	27750.9	328	57707.2	328	47982.8	328	80012.1	328	82364.7
			328.5	27756.6	328.5	57749.5	328.5	48016.5	328.5	80030.3	328.5	82401.6
			329	27758.4	329	57778.4	329	48039.7	329	80045.3	329	82427.6
			329.5	27757.9	329.5	57793	329.5	48054.3	329.5	80062.3	329.5	82440.6
			330	27757.8	330	57797.7	330	48065	330	80084.4	330	82441.5
			330.5	27760.2	330.5	57797.6	330.5	48076.7	330.5	80111.9	330.5	82431.8
			331	27765.6	331	57798.9	331	48092	331	80140.5	331	82418.7
			331.5	27773	331.5	57805	331.5	48109.5	331.5	80165.4	331.5	82409.5
			332	27781.3	332	57817.6	332	48125.4	332	80183.3	332	82408.6
			332.5	27790.4	332.5	57835.9	332.5	48136.4	332.5	80195.6	332.5	82414
			333	27801	333	57858.5	333	48141.6	333	80204.8	333	82420.9
			333.5	27814	333.5	57882.7	333.5	48141.9	333.5	80213.5	333.5	82423.7
			334	27828.9	334	57903.8	334	48140.9	334	80222.2	334	82421.1
			334.5	27844	334.5	57917.3	334.5	48142	334.5	80230	334.5	82415.5
			335	27856	335	57917.1	335	48147.9	335	80235.1	335	82413.1
			335.5	27862.5	335.5	57903.8	335.5	48157.5	335.5	80237.8	335.5	82418.6
			336	27862.4	336	57881.2	336	48168.3	336	80240.4	336	82433.1
			336.5	27856.5	336.5	57858.3	336.5	48176	336.5	80247	336.5	82452.9
			337	27848.7	337	57844	337	48178.6	337	80258.7	337	82471.3
			337.5	27842.3	337.5	57842.9	337.5	48176.3	337.5	80274.5	337.5	82485
			338	27841.2	338	57858.1	338	48172	338	80290.3	338	82494
			338.5	27846.5	338.5	57883.3	338.5	48170.8	338.5	80301.7	338.5	82502.5
			339	27858.4	339	57913.4	339	48176.7	339	80306.1	339	82514.5
			339.5	27877	339.5	57943.3	339.5	48193.5	339.5	80301.9	339.5	82533
			340	27899	340	57970.2	340	48217.5	340	80292.5	340	82555.3
			340.5	27921.4	340.5	57993.5	340.5	48243.4	340.5	80279.8	340.5	82578.1
			341	27939.9	341	58012.7	341	48261.4	341	80263.7	341	82597.1
			341.5	27952.6	341.5	58028.8	341.5	48266.9	341.5	80244.1	341.5	82612.2
			342	27959.3	342	58041.9	342	48259.4	342	80220.6	342	82624.5
			342.5	27961.4	342.5	58052.9	342.5	48243.1	342.5	80195.9	342.5	82635.1
			343	27963.5	343	58064.6	343	48228.2	343	80175.5	343	82644
			343.5	27969.2	343.5	58079.2	343.5	48223.3	343.5	80165.6	343.5	82649.6
			344	27981.8	344	58098.7	344	48235.3	344	80172	344	82649.9
			344.5	28000.1	344.5	58120.5	344.5	48260.9	344.5	80190.7	344.5	82645.6
			345	28021.7	345	58140.6	345	48293.6	345	80215.3	345	82639.2
			345.5	28041.6	345.5	58152.3	345.5	48322.1	345.5	80234	345.5	82634.2
			346	28055.3	346	58152.9	346	48337.3	346	80237.7	346	82632.3
			346.5	28060.7	346.5	58144.2	346.5	48336	346.5	80223.2	346.5	82631.1
			347	28057.8	347	58132	347	48321.8	347	80193.4	347	82625.5
			347.5	28049.7	347.5	58123.7	347.5	48304.4	347.5	80157.5	347.5	82612.3
			348	28039.2	348	58124.6	348	48293.1	348	80122.5	348	82590.9
			348.5	28029.5	348.5	58136.4	348.5	48295.8	348.5	80093.9	348.5	82566.3
			349	28022.7	349	58155.3	349	48313.1	349	80072.8	349	82545.5
			349.5	28020.3	349.5	58177	349.5	48343.5	349.5	80059	349.5	82535
			350	28023.2	350	58196.5	350	48380.5	350	80051.1	350	82535.8
			350.5	28030.9	350.5	58211.4	350.5	48415.7	350.5	80047.1	350.5	82542.5
			351	28043.2	351	58219.7	351	48441.1	351	80045.4	351	82546.9
			351.5	28058.4	351.5	58221.2	351.5	48451.9	351.5	80043	351.5	82544.2
			352	28074.1	352	58216.4	352	48448.1	352	80036.9	352	82536.5
			352.5	28088.2	352.5	58204.8	352.5	48429.6	352.5	80023.9	352.5	82531.2
			353	28098.5	353	58189.4	353	48401.7	353	80004.5	353	82537.1
			353.5	28104.3	353.5	58174.6	353.5	48370.9	353.5	79982.1	353.5	82557.1
			354	28104.7	354	58167	354	48344.3	354	79961.4	354	82588.5
			354.5	28100.9	354.5	58170.6	354.5	48327.3	354.5	79946.5	354.5	82618.1
			355	28094.2	355	58185.4	355	48321.5	355	79938.1	355	82631.9
			355.5	28086	355.5	58208.3	355.5	48326	355.5	79934.2	355.5	82613.9
			356	28077.6	356	58230.2	356	48333.3	356	79929.8	356	82565.2
			356.5	28070.1	356.5	58244.5	356.5	48336.3	356.5	79921.9	356.5	82500.3
			357	28064.6	357	58247	357	48329.6	357	79910.4	357	82439.3
			357.5	28061.8	357.5	58241.4	357.5	48314.1	357.5	79898	357.5	82402.1
			358	28062.4	358	58233.7	358	48294.2	358	79886.4	358	82398.3
			358.5	28067.9	358.5	58230.9	358.5	48276.9	358.5	79875.4	358.5	82432.5
			359	28078	359	58236.8	359	48267.1	359	79862	359	82486.5
			359.5	28092.1	359.5	58251.2	359.5	48265.9	359.5	79843.3	359.5	82541.7
			360	28109.1	360	58271.9	360	48270.9	360	79818.2	360	82575.6
			360.5	28126	360.5	58292.6	360.5	48274.8	360.5	79792.4	360.5	82579.7
			361	28140.4	361	58308.9	361	48273	361	79774.2	361	82556.1
			361.5	28149.4	361.5	58316.6	361.5	48264.5	361.5	79773.9	361.5	82515.6
			362	28153.6	362	58316.3	362	48255.4	362	79789.2	362	82475.6
			362.5	28154.2	362.5	58308.7	362.5	48252.3	362.5	79814.2	362.5	82444.8
			363	28154.1	363	58294.8	363	48263.1	363	79836.9	363	82427.5
			363.5	28156.9	363.5	58279.1	363.5	48287	363.5	79846.8	363.5	82417.8
			364	28164.8	364	58265.6	364	48320.8	364	79839.3	364	82410.7
			364.5	28179.5	364.5	58259.6	364.5	48357.7	364.5	79816.1	364.5	82404.6
			365	28198.5	365	58262.5	365	48390	365	79789.8	365	82402.9
			365.5	28218.7	365.5	58273.6	365.5	48413.5	365.5	79771.4	365.5	82412.6
			366	28234.6	366	58287.5	366	48425.6	366	79770.5	366	82441.5
			366.5	28243.5	366.5	58295.9	366.5	48430.1	366.5	79781.6	366.5	82482
			367	28244.1	367	58292.8	367	48428	367	79796.5	367	82522.8
			367.5	28237.5	367.5	58276.1	367.5	48419.3	367.5	79803.3	367.5	82546.5
			368	28228	368	58252.8	368	48405.1	368	79795.8	368	82544.9
			368.5	28219.4	368.5	58232.2	368.5	48386.5	368.5	79771.6	368.5	82515.9
			369	28215.3	369	58226.8	369	48367.5	369	79734	369	82469
			369.5	28216.3	369.5	58241.1	369.5	48353.6	369.5	79691.7	369.5	82422.9
			370	28221.8	370	58275.8	370	48350.4	370	79651.3	370	82393.1
			370.5	28229.5	370.5	58321.7	370.5	48361	370.5	79618.2	370.5	82389.1
			371	28236.4	371	58362.9	371	48380.8	371	79593.3	371	82404.8
			371.5	28240.5	371.5	58384.6	371.5	48402	371.5	79576.2	371.5	82428.3
			372	28241.8	372	58379.8	372	48415.4	372	79565.9	372	82445.5
			372.5	28241.8	372.5	58354.8	372.5	48416.7	372.5	79561.4	372.5	82450.1
			373	28242.5	373	58320.1	373	48405.2	373	79564.2	373	82441.2
			373.5	28246	373.5	58292.5	373.5	48386.4	373.5	79575.1	373.5	82424.8
			374	28253.6	374	58283.5	374	48367.7	374	79593	374	82408.3
			374.5	28266.4	374.5	58300.7	374.5	48355.5	374.5	79616.1	374.5	82397.7
			375	28283.4	375	58338.6	375	48351.9	375	79639.9	375	82395.6
			375.5	28302.3	375.5	58383.8	375.5	48354.4	375.5	79659.8	375.5	82401.4
			376	28319.2	376	58419.8	376	48359.2	376	79671.2	376	82415.5
			376.5	28330.1	376.5	58434.3	376.5	48362.5	376.5	79673.8	376.5	82436.5
			377	28333.4	377	58428.1	377	48364.4	377	79671.4	377	82462.2
			377.5	28328.9	377.5	58407.6	377.5	48368.2	377.5	79668.5	377.5	82489.6
			378	28320.5	378	58388.3	378	48377.9	378	79668.8	378	82514
			378.5	28313	378.5	58382.1	378.5	48394.6	378.5	79673.3	378.5	82532
			379	28311.7	379	58398.7	379	48417.2	379	79680	379	82541.8
			379.5	28318	379.5	58434	379.5	48439.9	379.5	79684.8	379.5	82547.9
			380	28330.3	380	58478.5	380	48457.4	380	79685.5	380	82556.7
			380.5	28345.3	380.5	58519.5	380.5	48465.2	380.5	79682	380.5	82576.8
			381	28358.2	381	58548.1	381	48466.5	381	79679.1	381	82610.1
			381.5	28367.2	381.5	58562.9	381.5	48468.3	381.5	79682	381.5	82652.8
			382	28374.3	382	58569.9	382	48480.5	382	79695.2	382	82693.9
			382.5	28383.7	382.5	58580	382.5	48506	382.5	79714.7	382.5	82722.5
			383	28397.9	383	58598.5	383	48542.3	383	79735.1	383	82733.1
			383.5	28416.7	383.5	58625.6	383.5	48581.1	383.5	79749	383.5	82723.4
			384	28434	384	58651.8	384	48611	384	79754.5	384	82704.6
			384.5	28443.4	384.5	58667.4	384.5	48624.9	384.5	79753.6	384.5	82686.5
			385	28436.1	385	58660.6	385	48617.4	385	79752.4	385	82680.5
			385.5	28414.2	385.5	58635.2	385.5	48597.3	385.5	79757	385.5	82688.7
			386	28382.9	386	58598.9	386	48572.8	386	79769.4	386	82708.4
			386.5	28354.6	386.5	58568.1	386.5	48554.6	386.5	79785.6	386.5	82732
			387	28342.2	387	58557.2	387	48547.5	387	79796.2	387	82749.2
			387.5	28352.5	387.5	58571.4	387.5	48550.9	387.5	79794.6	387.5	82754.8
			388	28388	388	58608.5	388	48562.7	388	79778.4	388	82747
			388.5	28437.7	388.5	58653	388.5	48578.7	388.5	79756.1	388.5	82732.6
			389	28491.6	389	58691.6	389	48598	389	79737.3	389	82718.1
			389.5	28538.1	389.5	58711.6	389.5	48620.7	389.5	79733.1	389.5	82711.4
			390	28571.5	390	58712.4	390	48645.9	390	79745.3	390	82714.9
			390.5	28590	390.5	58696.9	390.5	48671.6	390.5	79772.1	390.5	82728.3
			391	28595.4	391	58674	391	48693.6	391	79806.5	391	82746.9
			391.5	28594.7	391.5	58654.9	391.5	48709.2	391.5	79839.8	391.5	82763.8
			392	28593.4	392	58648.3	392	48716.7	392	79867.2	392	82773.8
			392.5	28596.3	392.5	58659.9	392.5	48718.8	392.5	79889	392.5	82776.3
			393	28604.9	393	58687.2	393	48721.3	393	79909.6	393	82777.2
			393.5	28619.3	393.5	58727.9	393.5	48728.6	393.5	79932.4	393.5	82783.5
			394	28637.1	394	58776.2	394	48742.7	394	79958.9	394	82801.2
			394.5	28654	394.5	58824.3	394.5	48761.5	394.5	79987.4	394.5	82829.2
			395	28665.3	395	58865.1	395	48781.6	395	80015	395	82862.6
			395.5	28667.3	395.5	58893.2	395.5	48799.1	395.5	80038.1	395.5	82891.6
			396	28660.2	396	58908.5	396	48812.1	396	80054.2	396	82908.2
			396.5	28646.4	396.5	58912.9	396.5	48820.6	396.5	80060.4	396.5	82906.6
			397	28632.7	397	58913.5	397	48826.9	397	80055	397	82889.4
			397.5	28626.1	397.5	58917.2	397.5	48834.3	397.5	80038	397.5	82864.3
			398	28632.4	398	58928.9	398	48846.4	398	80010.4	398	82840.1
			398.5	28650.2	398.5	58946.9	398.5	48864.3	398.5	79978.4	398.5	82822.4
			399	28674.1	399	58966.1	399	48887	399	79949.8	399	82812.3
			399.5	28698.1	399.5	58979.7	399.5	48911.3	399.5	79934	399.5	82810.4
			400	28717.3	400	58983.8	400	48931	400	79935.9	400	82816.2
			400.5	28731.1	400.5	58978.9	400.5	48940.7	400.5	79955	400.5	82830.7
			401	28741.8	401	58968.6	401	48934.1	401	79987.7	401	82858.2
			401.5	28753.6	401.5	58960.5	401.5	48912.9	401.5	80023.8	401.5	82898.6
			402	28768.6	402	58960.7	402	48882.9	402	80054.4	402	82948.5
			402.5	28785.7	402.5	58974.6	402.5	48854.5	402.5	80071.7	402.5	83000
			403	28800.3	403	58999.8	403	48840.2	403	80076.2	403	83040.7
			403.5	28808.5	403.5	59030.5	403.5	48847.3	403.5	80072.8	403.5	83060.7
			404	28809	404	59059.1	404	48880.7	404	80069.1	404	83051.4
			404.5	28806.9	404.5	59080.5	404.5	48931.4	404.5	80071.5	404.5	83019.1
			405	28807.8	405	59093.8	405	48990.5	405	80082.7	405	82971.6
			405.5	28818.2	405.5	59101.3	405.5	49046.4	405.5	80104.3	405.5	82919.7
			406	28837.5	406	59110.1	406	49089.9	406	80132.1	406	82875.6
			406.5	28862	406.5	59125	406.5	49115.3	406.5	80162.8	406.5	82846.8
			407	28884.3	407	59149	407	49115.9	407	80192.6	407	82842
			407.5	28898.6	407.5	59176.6	407.5	49097.7	407.5	80218.8	407.5	82857.8
			408	28902.9	408	59200.6	408	49065.8	408	80239.1	408	82891.3
			408.5	28898.9	408.5	59209.9	408.5	49029.2	408.5	80250.1	408.5	82938.6
			409	28894.7	409	59203.1	409	48999.7	409	80251.5	409	82989.1
			409.5	28895.9	409.5	59185.3	409.5	48984.7	409.5	80243.2	409.5	83035.8
			410	28905.8	410	59167.6	410	48989.2	410	80226.2	410	83071.4
			410.5	28920.7	410.5	59161	410.5	49006.5	410.5	80205.4	410.5	83094.9
			411	28936.3	411	59170.3	411	49030	411	80184.6	411	83106.1
			411.5	28946.7	411.5	59192.8	411.5	49050.6	411.5	80166.6	411.5	83105.5
			412	28950.1	412	59215.4	412	49062.5	412	80150.5	412	83096.3
			412.5	28947.1	412.5	59225.7	412.5	49062.9	412.5	80132.1	412.5	83078.4
			413	28941.3	413	59214	413	49051.6	413	80104.8	413	83049.1
			413.5	28937.1	413.5	59185	413.5	49032.2	413.5	80065.8	413.5	83008
			414	28937.5	414	59148.6	414	49006	414	80015.5	414	82953.8
			414.5	28942.9	414.5	59120.5	414.5	48975.2	414.5	79962.5	414.5	82889.6
			415	28949.5	415	59107.9	415	48943.8	415	79919.4	415	82825.1
			415.5	28953.4	415.5	59109.6	415.5	48917.5	415.5	79897	415.5	82770.6
			416	28951.2	416	59115	416	48902.6	416	79898.9	416	82735
			416.5	28943.5	416.5	59112.2	416.5	48901.3	416.5	79915.5	416.5	82718.5
			417	28933.2	417	59092.8	417	48913.2	417	79933	417	82718.1
			417.5	28925.7	417.5	59057.7	417.5	48932	417.5	79934.4	417.5	82723.3
			418	28925.7	418	59016.3	418	48948.9	418	79912.1	418	82723.5
			418.5	28936.4	418.5	58980.3	418.5	48956.4	418.5	79865.3	418.5	82711.7
			419	28955.6	419	58959.2	419	48952.1	419	79807.5	419	82689
			419.5	28976.8	419.5	58954.9	419.5	48939.9	419.5	79757.6	419.5	82663.6
			420	28990.8	420	58965.8	420	48925.5	420	79736.3	420	82647.1
			420.5	28990.6	420.5	58983.6	420.5	48914.5	420.5	79751.7	420.5	82646.9
			421	28976.3	421	59001.5	421	48907.8	421	79796	421	82660.2
			421.5	28951.1	421.5	59015.1	421.5	48903.7	421.5	79857.1	421.5	82679.6
			422	28924.5	422	59023.2	422	48899	422	79914.8	422	82693.2
			422.5	28904.9	422.5	59025.3	422.5	48892.4	422.5	79954.2	422.5	82693.8
			423	28899.5	423	59020	423	48883.7	423	79961.4	423	82677.8
			423.5	28907.6	423.5	59007.7	423.5	48873.5	423.5	79936.9	423.5	82651.7
			424	28924.8	424	58989.9	424	48861.2	424	79887.5	424	82623.8
			424.5	28944.6	424.5	58969.5	424.5	48843.8	424.5	79821.6	424.5	82601.5
			425	28960.4	425	58951.7	425	48820.3	425	79754.2	425	82586.4
			425.5	28969.3	425.5	58940.6	425.5	48792	425.5	79695.6	425.5	82574.5
			426	28970.5	426	58939.5	426	48765.8	426	79655.7	426	82557.8
			426.5	28968.4	426.5	58943.5	426.5	48750.8	426.5	79630.9	426.5	82530.5
			427	28966.4	427	58946.8	427	48752.6	427	79614.5	427	82491.4
			427.5	28967.1	427.5	58941.9	427.5	48773.4	427.5	79597.2	427.5	82442.1
			428	28970.8	428	58926.8	428	48801.7	428	79571.5	428	82389.6
			428.5	28977.1	428.5	58903.1	428.5	48825.7	428.5	79535.2	428.5	82339
			429	28985.3	429	58875.2	429	48829.8	429	79489.9	429	82294.2
			429.5	28994.7	429.5	58850.4	429.5	48811.5	429.5	79444.1	429.5	82254
			430	29004.8	430	58832.3	430	48773.8	430	79404.1	430	82215.8
			430.5	29015.3	430.5	58822.5	430.5	48725.4	430.5	79375.5	430.5	82175.4
			431	29025.2	431	58816.4	431	48680.4	431	79355.2	431	82130.1
			431.5	29033.5	431.5	58809.5	431.5	48646.7	431.5	79338.5	431.5	82079.2
			432	29038.1	432	58797.5	432	48628.8	432	79318.6	432	82024
			432.5	29039.5	432.5	58781.3	432.5	48619.5	432.5	79292.7	432.5	81969
			433	29038.5	433	58763.2	433	48613.4	433	79262	433	81917.3
			433.5	29037.2	433.5	58746	433.5	48606	433.5	79230.6	433.5	81871.5
			434	29037.5	434	58730.5	434	48596.1	434	79203.1	434	81830.9
			434.5	29040.7	434.5	58715.1	434.5	48584	434.5	79181.7	434.5	81795
			435	29046.5	435	58696.7	435	48569.8	435	79165.5	435	81763.3
			435.5	29053.1	435.5	58673.7	435.5	48553.3	435.5	79149.5	435.5	81735.7
			436	29058.6	436	58646.6	436	48533.1	436	79128.4	436	81713.5
			436.5	29061.8	436.5	58619	436.5	48509	436.5	79096.8	436.5	81697.3
			437	29063.6	437	58595.7	437	48484.2	437	79055.4	437	81684.7
			437.5	29066	437.5	58580.1	437.5	48463.8	437.5	79007.3	437.5	81671.2
			438	29071.9	438	58572.1	438	48454.3	438	78961.7	438	81649.7
			438.5	29082	438.5	58566.2	438.5	48455.6	438.5	78928.1	438.5	81618
			439	29095.4	439	58556.8	439	48464.6	439	78914.2	439	81577.3
			439.5	29109.4	439.5	58540.1	439.5	48472.7	439.5	78921.4	439.5	81534.9
			440	29121.3	440	58517.6	440	48472.6	440	78941	440	81499.5
			440.5	29129.2	440.5	58494.4	440.5	48459.7	440.5	78961.2	440.5	81478.6
			441	29133.1	441	58478.4	441	48437.2	441	78967.9	441	81473.5
			441.5	29134.6	441.5	58474.9	441.5	48413.8	441.5	78954.2	441.5	81478.1
			442	29134.3	442	58487	442	48399.7	442	78919.5	442	81485
			442.5	29132.6	442.5	58510.5	442.5	48401.6	442.5	78876.4	442.5	81487.1
			443	29128.6	443	58537.2	443	48418.3	443	78841.9	443	81483.3
			443.5	29121.3	443.5	58557.9	443.5	48444.2	443.5	78833.8	443.5	81477.1
			444	29111.4	444	58565.9	444	48468.3	444	78857.9	444	81475.1
			444.5	29101.6	444.5	58561.6	444.5	48482.9	444.5	78903.6	444.5	81479.7
			445	29095.7	445	58548.3	445	48484.4	445	78953.6	445	81488.5
			445.5	29096.1	445.5	58533.5	445.5	48476.6	445.5	78988.3	445.5	81493.5
			446	29102.9	446	58522.4	446	48465.1	446	78998	446	81488.3
			446.5	29114.8	446.5	58518.2	446.5	48454.6	446.5	78979.4	446.5	81468.1
			447	29128.3	447	58519.6	447	48448	447	78945.6	447	81438
			447.5	29140.9	447.5	58523.9	447.5	48445.1	447.5	78910.9	447.5	81406.1
			448	29151.4	448	58529.7	448	48446	448	78888.8	448	81382.2
			448.5	29160.3	448.5	58537.2	448.5	48449.6	448.5	78882.6	448.5	81370.5
			449	29168.4	449	58548.7	449	48455.6	449	78888.4	449	81370.1
			449.5	29176	449.5	58567.4	449.5	48464	449.5	78899	449.5	81376.7
			450	29182.6	450	58591.5	450	48472.5	450	78905.8	450	81383
			450.5	29188.1	450.5	58615.6	450.5	48478.6	450.5	78905.7	450.5	81385.3
			451	29193.8	451	58629.4	451	48479.2	451	78900.3	451	81383.7
			451.5	29202.1	451.5	58627.1	451.5	48475.3	451.5	78895	451.5	81382
			452	29214.9	452	58607.1	452	48469.3	452	78893.6	452	81382.6
			452.5	29233.4	452.5	58572.3	452.5	48465.7	452.5	78900	452.5	81387.2
			453	29253.9	453	58536.2	453	48467.5	453	78913	453	81393.6
			453.5	29271.7	453.5	58509.5	453.5	48475.5	453.5	78930.9	453.5	81399.7
			454	29279.7	454	58504.4	454	48487.9	454	78950.2	454	81403
			454.5	29276.6	454.5	58519.7	454.5	48500.1	454.5	78965.6	454.5	81403.6
			455	29263.2	455	58551.3	455	48508.8	455	78971.5	455	81402.1
			455.5	29244.2	455.5	58591.1	455.5	48511.8	455.5	78961	455.5	81400.2
			456	29228	456	58628.2	456	48511.2	456	78935	456	81399.2
			456.5	29221.5	456.5	58655.5	456.5	48509.5	456.5	78898	456.5	81400.1
			457	29229.8	457	58669.4	457	48509	457	78862.7	457	81403.1
			457.5	29249.8	457.5	58672.5	457.5	48509.8	457.5	78842.8	457.5	81407.6
			458	29278	458	58666.7	458	48511.2	458	78848.7	458	81412.6
			458.5	29307.5	458.5	58654.5	458.5	48512.2	458.5	78884.3	458.5	81415.7
			459	29331.8	459	58639.8	459	48512.7	459	78937.6	459	81414.5
			459.5	29345.5	459.5	58625.2	459.5	48513.6	459.5	78994.8	459.5	81406.6
			460	29345.7	460	58614	460	48515.9	460	79039	460	81391.1
			460.5	29336.1	460.5	58607.4	460.5	48519.6	460.5	79062	460.5	81370.9
			461	29322	461	58606.4	461	48523.9	461	79061.3	461	81349.6
			461.5	29311.8	461.5	58610.2	461.5	48527.4	461.5	79042.7	461.5	81332
			462	29311.3	462	58616.5	462	48529.5	462	79016.9	462	81319.7
			462.5	29324	462.5	58623.4	462.5	48531.4	462.5	78990.6	462.5	81311.9
			463	29347	463	58628.9	463	48535.7	463	78967.4	463	81303.4
			463.5	29371.9	463.5	58632.3	463.5	48544.3	463.5	78946.7	463.5	81289.2
			464	29391.2	464	58633	464	48557.9	464	78928.9	464	81266.7
			464.5	29401.3	464.5	58631.5	464.5	48574.1	464.5	78915.7	464.5	81239.8
			465	29404.2	465	58629.4	465	48589.2	465	78909.3	465	81216.9
			465.5	29404	465.5	58629.2	465.5	48599.8	465.5	78912.4	465.5	81210
			466	29406.3	466	58634	466	48605	466	78923	466	81227.5
			466.5	29412.8	466.5	58645.2	466.5	48607.1	466.5	78937	466.5	81269.5
			467	29422	467	58663.2	467	48610.3	467	78950.2	467	81332
			467.5	29428.5	467.5	58684.7	467.5	48618.3	467.5	78960.9	467.5	81399.7
			468	29428.3	468	58705.4	468	48632	468	78971.3	468	81457.7
			468.5	29419.1	468.5	58721.2	468.5	48648.9	468.5	78986.4	468.5	81490.8
			469	29404.9	469	58731.7	469	48662.2	469	79009.3	469	81497
			469.5	29392.2	469.5	58739.5	469.5	48665.2	469.5	79038.5	469.5	81483.2
			470	29388.2	470	58749.3	470	48651.8	470	79067.2	470	81461.5
			470.5	29394.8	470.5	58763.5	470.5	48625.1	470.5	79087.7	470.5	81445.4
			471	29410	471	58780.9	471	48591.9	471	79096.6	471	81440.7
			471.5	29429.9	471.5	58797.3	471.5	48563.2	471.5	79094.3	471.5	81448.5
			472	29448.3	472	58807.7	472	48548.7	472	79090	472	81461.4
			472.5	29461.6	472.5	58809.6	472.5	48553.6	472.5	79091.3	472.5	81473.1
			473	29467.8	473	58802.3	473	48581	473	79105.3	473	81478.9
			473.5	29469.8	473.5	58791.2	473.5	48620.9	473.5	79128.6	473.5	81480.5
			474	29471.1	474	58780.5	474	48663.5	474	79154.7	474	81480.9
			474.5	29476.2	474.5	58773.7	474.5	48696	474.5	79173	474.5	81484.5
			475	29486.5	475	58770.3	475	48712.8	475	79178.5	475	81492.5
			475.5	29500.9	475.5	58768.4	475.5	48712.6	475.5	79171.1	475.5	81504.4
			476	29515	476	58765.8	476	48697.8	476	79155.9	476	81518.7
			476.5	29522.7	476.5	58762.5	476.5	48678.5	476.5	79143.6	476.5	81533.6
			477	29519.6	477	58760.3	477	48660.4	477	79139.8	477	81547.6
			477.5	29503.6	477.5	58762.1	477.5	48646.7	477.5	79146.2	477.5	81557.6
			478	29481.2	478	58768.2	478	48635.7	478	79155.9	478	81560
			478.5	29459.9	478.5	58777.5	478.5	48625.1	478.5	79161.2	478.5	81550.3
			479	29450.3	479	58786.9	479	48613.4	479	79153.1	479	81525.3
			479.5	29456.4	479.5	58793.1	479.5	48601.6	479.5	79130.8	479.5	81490.9
			480	29478.2	480	58794.3	480	48593	480	79097.2	480	81455.9
			480.5	29509.2	480.5	58790.9	480.5	48591.9	480.5	79061	480.5	81433.1
			481	29537.8	481	58786.3	481	48598.9	481	79033.1	481	81429
			481.5	29554.2	481.5	58784.7	481.5	48612.6	481.5	79022.3	481.5	81445
			482	29552.8	482	58790.4	482	48628.2	482	79032.5	482	81473.4
			482.5	29538.7	482.5	58803.9	482.5	48640	482.5	79056.4	482.5	81500.8
			483	29520.1	483	58822.7	483	48644.3	483	79084	483	81516.9
			483.5	29507.6	483.5	58839.7	483.5	48641.5	483.5	79102.7	483.5	81520
			484	29506.2	484	58847.6	484	48636.4	484	79107.1	484	81517.5
			484.5	29516.3	484.5	58839.9	484.5	48634.1	484.5	79096.8	484.5	81518.6
			485	29533	485	58815.8	485	48638.9	485	79079.4	485	81530.7
			485.5	29549.2	485.5	58782.4	485.5	48650.9	485.5	79064.9	485.5	81553.1
			486	29559.9	486	58749.3	486	48667.6	486	79062	486	81580.8
			486.5	29563.8	486.5	58728.3	486.5	48682.9	486.5	79072.6	486.5	81605
			487	29563.5	487	58725.2	487	48690.6	487	79091.3	487	81619.4
			487.5	29562.6	487.5	58742.8	487.5	48684.8	487.5	79109.5	487.5	81621.1
			488	29564.1	488	58775.1	488	48664.6	488	79117.3	488	81613.2
			488.5	29568.6	488.5	58813.3	488.5	48634.1	488.5	79110.5	488.5	81601.9
			489	29574.7	489	58850.3	489	48599.9	489	79087.4	489	81592.4
			489.5	29579.3	489.5	58882.4	489.5	48571.1	489.5	79054.6	489.5	81587.3
			490	29580.5	490	58909.8	490	48553.9	490	79020.9	490	81584.5
			490.5	29578.1	490.5	58933.8	490.5	48552.2	490.5	78994.8	490.5	81579.2
			491	29574.6	491	58954.8	491	48562.2	491	78980.8	491	81566.9
			491.5	29573.3	491.5	58971.7	491.5	48578.8	491.5	78979.6	491.5	81546.3
			492	29577.7	492	58981.1	492	48596.9	492	78991.8	492	81519.6
			492.5	29588.2	492.5	58982.3	492.5	48613.1	492.5	79012.3	492.5	81495.1
			493	29602.4	493	58975.8	493	48627.1	493	79036.3	493	81481.1
			493.5	29615.4	493.5	58962.2	493.5	48639.9	493.5	79058.4	493.5	81487.1
			494	29621.7	494	58944.5	494	48652.7	494	79074	494	81511.6
			494.5	29618.3	494.5	58924.3	494.5	48664.6	494.5	79080.5	494.5	81548.7
			495	29604.3	495	58902.5	495	48672.3	495	79075.2	495	81588.9
			495.5	29586.5	495.5	58881.4	495.5	48672.8	495.5	79061.5	495.5	81621.5
			496	29572	496	58863.3	496	48664.6	496	79043.1	496	81642.1
			496.5	29569.1	496.5	58853.5	496.5	48646.9	496.5	79025.3	496.5	81648.3
			497	29576.9	497	58853.2	497	48625.3	497	79013.4	497	81646.3
			497.5	29590.2	497.5	58861.6	497.5	48604.6	497.5	79010.1	497.5	81639.1
			498	29599.5	498	58875.8	498	48590.4	498	79017.5	498	81625.8
			498.5	29598.8	498.5	58889.2	498.5	48584	498.5	79031.3	498.5	81607
			499	29587.3	499	58897.4	499	48585.3	499	79047.5	499	81584.2
			499.5	29570.5	499.5	58897.7	499.5	48592.5	499.5	79060.6	499.5	81564.5
			500	29558.1	500	58893	500	48600.5	500	79067.9	500	81557
			500.5	29556.8	500.5	58886.8	500.5	48605.3	500.5	79068.7	500.5	81568.5
			501	29568.4	501	58884.2	501	48602.2	501	79064.2	501	81600.1
			501.5	29584.1	501.5	58887.3	501.5	48590.9	501.5	79058.4	501.5	81637.4
			502	29594.8	502	58896.1	502	48572.9	502	79052.9	502	81663.5
			502.5	29591.5	502.5	58908.5	502.5	48552.8	502.5	79046.9	502.5	81659.4
			503	29576.1	503	58920.1	503	48537.3	503	79037.5	503	81624.3
			503.5	29555.4	503.5	58927	503.5	48532.2	503.5	79021.1	503.5	81566.6
			504	29540.8	504	58925.8	504	48541.1	504	78996.4	504	81508.8
			504.5	29537.7	504.5	58917.6	504.5	48558.7	504.5	78968.2	504.5	81472
			505	29544.9	505	58904.1	505	48578.9	505	78943.4	505	81467.1
			505.5	29555.3	505.5	58888.4	505.5	48593.1	505.5	78929.7	505.5	81491.1
			506	29561.6	506	58873.9	506	48597.3	506	78929.1	506	81526.9
			506.5	29561.1	506.5	58863	506.5	48590.7	506.5	78940.9	506.5	81559.4
			507	29558.4	507	58856.6	507	48578.3	507	78958.6	507	81578.4
			507.5	29561.2	507.5	58854.3	507.5	48567.4	507.5	78974.1	507.5	81585.3
			508	29576	508	58856.3	508	48564.5	508	78980.4	508	81586
			508.5	29602.5	508.5	58862.9	508.5	48571.7	508.5	78974.4	508.5	81588.5
			509	29632.7	509	58873.9	509	48585	509	78958.7	509	81595.7
			509.5	29655.9	509.5	58889.4	509.5	48598.3	509.5	78937.9	509.5	81605.2
			510	29663.7	510	58906.5	510	48604.1	510	78919.4	510	81611.2
			510.5	29656.2	510.5	58921.7	510.5	48599.5	510.5	78909.3	510.5	81610.8
			511	29637.4	511	58931	511	48584.3	511	78913.1	511	81605.3
			511.5	29617.3	511.5	58934.4	511.5	48565.3	511.5	78930.5	511.5	81601.8
			512	29602.4	512	58936	512	48550.3	512	78956.1	512	81605.8
			512.5	29595.2	512.5	58942.4	512.5	48545.9	512.5	78983.6	512.5	81619.1
			513	29593.5	513	58958.6	513	48553.4	513	79006.6	513	81635.1
			513.5	29594.1	513.5	58984.1	513.5	48569.8	513.5	79022.9	513.5	81645.8
			514	29596	514	59013.7	514	48590	514	79033.6	514	81643.7
			514.5	29599.5	514.5	59037	514.5	48607.4	514.5	79043.9	514.5	81631.1
			515	29605.2	515	59045.9	515	48617.3	515	79057.3	515	81616.5
			515.5	29613	515.5	59032.9	515.5	48616.2	515.5	79072.8	515.5	81614.3
			516	29620.2	516	59003	516	48605.9	516	79083.6	516	81633.5
			516.5	29624.5	516.5	58964.3	516.5	48589.5	516.5	79082	516.5	81674.5
			517	29624	517	58928	517	48571.7	517	79059.1	517	81730.6
			517.5	29621.1	517.5	58903.6	517.5	48557.6	517.5	79020	517.5	81783.9
			518	29619.1	518	58895.9	518	48550.6	518	78974.3	518	81821
			518.5	29622.7	518.5	58909.7	518.5	48554.4	518.5	78937.9	518.5	81830.2
			519	29631.9	519	58938.9	519	48566	519	78920.3	519	81820.7
			519.5	29644	519.5	58977.7	519.5	48581.6	519.5	78921.7	519.5	81805.8
			520	29653.7	520	59019	520	48596.6	520	78936.6	520	81802.6
			520.5	29657.4	520.5	59054.9	520.5	48608.1	520.5	78952.5	520.5	81817.9
			521	29654.1	521	59080.3	521	48615.5	521	78963.4	521	81850.2
			521.5	29644.9	521.5	59091.9	521.5	48620	521.5	78969.1	521.5	81889.6
			522	29634.9	522	59096.1	522	48624.4	522	78975.7	522	81920.6
			522.5	29628.1	522.5	59099.8	522.5	48629.7	522.5	78988.1	522.5	81933.2
			523	29628.3	523	59112	523	48635.2	523	79007.1	523	81922.9
			523.5	29635.2	523.5	59134.3	523.5	48638.8	523.5	79026.2	523.5	81901
			524	29648.1	524	59162.9	524	48638.6	524	79038.2	524	81880
			524.5	29664.8	524.5	59186.1	524.5	48634.2	524.5	79037.8	524.5	81873.5
			525	29681.8	525	59192.9	525	48628.2	525	79030	525	81883.2
			525.5	29695.7	525.5	59176.5	525.5	48623.4	525.5	79024.1	525.5	81903.8
			526	29703.5	526	59139.1	526	48622.4	526	79032.9	526	81921.3
			526.5	29705.3	526.5	59096.9	526.5	48625.2	526.5	79059.8	526.5	81924.1
			527	29702.9	527	59066.5	527	48631.3	527	79101.3	527	81909.3
			527.5	29700.8	527.5	59061.4	527.5	48640.5	527.5	79145.5	527.5	81886.2
			528	29703.9	528	59079.4	528	48653.2	528	79180.4	528	81870.3
			528.5	29715.7	528.5	59112.6	528.5	48670.7	528.5	79198.5	528.5	81874.5
			529	29736.8	529	59146.3	529	48692.5	529	79199.5	529	81901.8
			529.5	29763.3	529.5	59169.6	529.5	48715.2	529.5	79190.9	529.5	81940.5
			530	29790.2	530	59178.8	530	48733.3	530	79178.9	530	81974.9
			530.5	29812.3	530.5	59179.5	530.5	48742.4	530.5	79168.4	530.5	81990.3
			531	29827.2	531	59182.7	531	48743.6	531	79159.9	531	81985
			531.5	29834	531.5	59198.3	531.5	48742.3	531.5	79152.4	531.5	81966
			532	29835.4	532	59230.1	532	48748.6	532	79145.1	532	81950.5
			532.5	29834.8	532.5	59273.6	532.5	48769.7	532.5	79140	532.5	81952.8
			533	29834.8	533	59322.1	533	48809.3	533	79142.2	533	81982.8
			533.5	29837	533.5	59367.9	533.5	48859.6	533.5	79156.1	533.5	82037.1
			534	29841.7	534	59407.6	534	48907.9	534	79181.8	534	82104.9
			534.5	29849.4	534.5	59440.9	534.5	48939.5	534.5	79216.6	534.5	82175
			535	29860.4	535	59469.4	535	48949.4	535	79252.1	535	82237.3
			535.5	29874.9	535.5	59492.4	535.5	48941.9	535.5	79281.9	535.5	82287.2
			536	29893.1	536	59504.6	536	48924.8	536	79302.3	536	82319.1
			536.5	29913	536.5	59502.2	536.5	48909.4	536.5	79316.1	536.5	82333.2
			537	29932.4	537	59485.6	537	48901.2	537	79329	537	82332.4
			537.5	29948.1	537.5	59459.7	537.5	48902.7	537.5	79347.1	537.5	82321.5
			538	29959	538	59437.8	538	48910.3	538	79372.1	538	82312.3
			538.5	29965.9	538.5	59431.6	538.5	48921.4	538.5	79402.3	538.5	82314.4
			539	29971	539	59452.6	539	48935.7	539	79433.3	539	82337.4
			539.5	29977.6	539.5	59495.2	539.5	48953.2	539.5	79461.1	539.5	82377
			540	29988.1	540	59548.4	540	48974	540	79484.7	540	82424.9
			540.5	30003.2	540.5	59596	540.5	48995.1	540.5	79505.7	540.5	82468.5
			541	30020.5	541	59626.9	541	49010.8	541	79527.9	541	82499.2
			541.5	30037.2	541.5	59638.3	541.5	49016.1	541.5	79552.3	541.5	82515.2
			542	30049.9	542	59633.7	542	49006.6	542	79576.9	542	82518.3
			542.5	30058	542.5	59626.5	542.5	48989	542.5	79596.2	542.5	82516.6
			543	30062.7	543	59624.6	543	48971.8	543	79606.3	543	82513.2
			543.5	30065.8	543.5	59631.2	543.5	48967	543.5	79605.3	543.5	82507.6
			544	30069.6	544	59641.8	544	48978.1	544	79599.3	544	82499.4
			544.5	30075.3	544.5	59652.5	544.5	49004.5	544.5	79594.8	544.5	82491.2
			545	30083.6	545	59661.5	545	49040.5	545	79599	545	82491.3
			545.5	30093.9	545.5	59671.3	545.5	49076.4	545.5	79612.5	545.5	82507.1
			546	30105.6	546	59686	546	49106.1	546	79632.8	546	82542.7
			546.5	30118.3	546.5	59709.1	546.5	49127.2	546.5	79654	546.5	82595.9
			547	30131.7	547	59738.9	547	49143.6	547	79670.4	547	82652
			547.5	30146.2	547.5	59771.8	547.5	49159.5	547.5	79679.5	547.5	82697.2
			548	30163.4	548	59803.4	548	49178.9	548	79681.8	548	82719.3
			548.5	30184.5	548.5	59831.6	548.5	49202.1	548.5	79682.3	548.5	82721.6
			549	30210.3	549	59856.2	549	49226.7	549	79685.5	549	82712.6
			549.5	30239.6	549.5	59878.4	549.5	49248.6	549.5	79695.4	549.5	82706.9
			550	30268	550	59898.8	550	49265.1	550	79712.2	550	82714
			550.5	30289.2	550.5	59916.6	550.5	49275.3	550.5	79735.5	550.5	82736.5
			551	30296.8	551	59930.1	551	49281.1	551	79763.1	551	82767.6
			551.5	30291.3	551.5	59940.8	551.5	49286.7	551.5	79791.6	551.5	82796.8
			552	30275.9	552	59951.3	552	49295.7	552	79818.1	552	82817.4
			552.5	30259.2	552.5	59965.1	552.5	49309.7	552.5	79840.5	552.5	82829.2
			553	30249.2	553	59982.3	553	49327.1	553	79858.2	553	82837.2
			553.5	30251.6	553.5	60000.2	553.5	49345	553.5	79871.8	553.5	82847.5
			554	30266.1	554	60013.7	554	49359.7	554	79883.6	554	82865
			554.5	30287.5	554.5	60020	554.5	49369.4	554.5	79896.5	554.5	82891.2
			555	30310.4	555	60020.5	555	49374.5	555	79913	555	82927.6
			555.5	30330.8	555.5	60022.4	555.5	49379	555.5	79934.1	555.5	82973.9
			556	30348.4	556	60033.7	556	49387.8	556	79958.3	556	83028.4
			556.5	30365.1	556.5	60061.2	556.5	49406.1	556.5	79983.5	556.5	83089
			557	30383.8	557	60102.3	557	49434.7	557	80006.7	557	83148.4
			557.5	30405.3	557.5	60148.1	557.5	49470.4	557.5	80026.3	557.5	83198.3
			558	30429.2	558	60187.1	558	49508.3	558	80041.2	558	83227.8
			558.5	30453.1	558.5	60211.4	558.5	49541.5	558.5	80051.9	558.5	83234.7
			559	30474.7	559	60220.9	559	49565.7	559	80059	559	83223.5
			559.5	30491.1	559.5	60220.1	559.5	49576.5	559.5	80061.2	559.5	83203.1
			560	30501.6	560	60219.2	560	49576.2	560	80057.8	560	83187.1
			560.5	30505.8	560.5	60223.4	560.5	49568.7	560.5	80048.9	560.5	83182.2
			561	30504.1	561	60233.6	561	49559.2	561	80036	561	83190.9
			561.5	30500.3	561.5	60244.3	561.5	49554.4	561.5	80024.8	561.5	83206.1
			562	30498.8	562	60250.3	562	49559.1	562	80021.6	562	83221.5
			562.5	30505.1	562.5	60246.9	562.5	49578.1	562.5	80035.3	562.5	83231.5
			563	30520.2	563	60236.1	563	49607.3	563	80065.9	563	83236.4
			563.5	30541.8	563.5	60221.9	563.5	49640.7	563.5	80109.3	563.5	83238.7
			564	30564.8	564	60209.6	564	49667.6	564	80156.8	564	83242.1
			564.5	30582.3	564.5	60202.4	564.5	49680.9	564.5	80195.7	564.5	83248.9
			565	30590.9	565	60201.3	565	49677.3	565	80218.1	565	83259.8
			565.5	30589.2	565.5	60205.7	565.5	49657.5	565.5	80218.1	565.5	83275.2
			566	30582.5	566	60213.2	566	49631.9	566	80204.6	566	83293.2
			566.5	30575.1	566.5	60222.8	566.5	49608.1	566.5	80186.6	566.5	83311.6
			567	30570.1	567	60234.7	567	49592.6	567	80174.9	567	83325.5
			567.5	30567.5	567.5	60248.9	567.5	49584.4	567.5	80172.6	567.5	83330.6
			568	30565.9	568	60264.8	568	49580.9	568	80177.2	568	83323.1
			568.5	30564.5	568.5	60280.9	568.5	49580	568.5	80179.8	568.5	83303.4
			569	30564.2	569	60295.4	569	49581.6	569	80172.6	569	83282.2
			569.5	30566.9	569.5	60307.7	569.5	49588.8	569.5	80153.6	569.5	83271.4
			570	30574	570	60319	570	49604.4	570	80128.7	570	83283.1
			570.5	30583.7	570.5	60331.9	570.5	49625.6	570.5	80110.3	570.5	83316
			571	30593.3	571	60348.6	571	49647	571	80110.8	571	83362.7
			571.5	30599.9	571.5	60369.8	571.5	49660.9	571.5	80139.2	571.5	83408.2
			572	30603.3	572	60393	572	49664.5	572	80189.8	572	83440.5
			572.5	30605.1	572.5	60415.3	572.5	49659.3	572.5	80252.6	572.5	83454.8
			573	30607.9	573	60433.9	573	49652.6	573	80311	573	83457
			573.5	30612.7	573.5	60449	573.5	49652	573.5	80351.6	573.5	83460
			574	30618	574	60462.1	574	49661.4	574	80366.5	574	83474
			574.5	30620.1	574.5	60475.4	574.5	49677.8	574.5	80357.8	574.5	83501.3
			575	30616.4	575	60489.2	575	49692.9	575	80337.5	575	83534.1
			575.5	30605.6	575.5	60501	575.5	49698.3	575.5	80317.1	575.5	83560.7
			576	30590.6	576	60506.3	576	49690	576	80306	576	83570.9
			576.5	30576.4	576.5	60502.9	576.5	49672.2	576.5	80305.2	576.5	83563.7
			577	30568.4	577	60490.7	577	49652.1	577	80310.6	577	83542.6
			577.5	30569.9	577.5	60474.9	577.5	49638.5	577.5	80314.4	577.5	83517.3
			578	30579.9	578	60462.3	578	49635.5	578	80311.4	578	83496.6
			578.5	30596.5	578.5	60458.8	578.5	49643.3	578.5	80300.4	578.5	83486.9
			579	30615.5	579	60465.2	579	49657.1	579	80285.6	579	83490.4
			579.5	30633.2	579.5	60478.7	579.5	49672.2	579.5	80271.6	579.5	83506.9
			580	30646.6	580	60496.5	580	49685.8	580	80261.9	580	83537.4
			580.5	30655	580.5	60515.7	580.5	49697.3	580.5	80257	580.5	83577.8
			581	30658.6	581	60535.3	581	49707.6	581	80255.9	581	83622.4
			581.5	30657.8	581.5	60555.1	581.5	49717.2	581.5	80259.2	581.5	83662.8
			582	30654.3	582	60573.2	582	49726.7	582	80268	582	83692.1
			582.5	30648.7	582.5	60586.8	582.5	49735.8	582.5	80283.6	582.5	83707.4
			583	30640.3	583	60590.6	583	49744.1	583	80307.1	583	83707
			583.5	30628.8	583.5	60584	583.5	49751.7	583.5	80334.7	583.5	83696.5
			584	30614.4	584	60569	584	49758.5	584	80361.7	584	83680.3
			584.5	30598.2	584.5	60550.5	584.5	49763.8	584.5	80381.5	584.5	83660.4
			585	30583.7	585	60535.9	585	49767.5	585	80391.8	585	83638.2
			585.5	30574.3	585.5	60529.3	585.5	49769.6	585.5	80393.2	585.5	83615.1
			586	30574.1	586	60533.5	586	49771.1	586	80386.5	586	83594.7
			586.5	30581.4	586.5	60543.8	586.5	49773.4	586.5	80375.3	586.5	83582.2
			587	30592.8	587	60556	587	49777.1	587	80359.8	587	83581.8
			587.5	30601.9	587.5	60565.2	587.5	49780.8	587.5	80337.7	587.5	83597.3
			588	30604	588	60569.7	588	49780.1	588	80309.5	588	83620.7
			588.5	30597.2	588.5	60569.2	588.5	49770.5	588.5	80277	588.5	83644.6
			589	30582.6	589	60563.8	589	49746.5	589	80245.2	589	83659.8
			589.5	30566.6	589.5	60555.5	589.5	49711.7	589.5	80219.4	589.5	83664.6
			590	30554.2	590	60545.8	590	49671.2	590	80202.9	590	83660.6
			590.5	30549.7	590.5	60537.3	590.5	49635	590.5	80197.4	590.5	83653.1
			591	30551.3	591	60532.3	591	49610.2	591	80198.5	591	83647.9
			591.5	30555.5	591.5	60532.4	591.5	49600.6	591.5	80203.6	591.5	83647.7
			592	30557	592	60538.1	592	49604.6	592	80211.5	592	83652.7
			592.5	30553.2	592.5	60546.7	592.5	49613	592.5	80222.5	592.5	83659.8
			593	30544.6	593	60555.6	593	49618.5	593	80238	593	83666.8
			593.5	30535	593.5	60562.5	593.5	49616.2	593.5	80258.5	593.5	83671.4
			594	30529.2	594	60567.4	594	49608.3	594	80280.4	594	83672.9
			594.5	30529.9	594.5	60570.8	594.5	49600.1	594.5	80298.5	594.5	83670.8
			595	30535.8	595	60573.5	595	49597.8	595	80306.5	595	83666
			595.5	30541.4	595.5	60574.8	595.5	49602.4	595.5	80302.1	595.5	83661.4
			596	30540.4	596	60572.3	596	49609.8	596	80284.1	596	83661.8
			596.5	30528.6	596.5	60563.5	596.5	49610.9	596.5	80254.9	596.5	83672.6
			597	30508	597	60549.2	597	49599.3	597	80219.8	597	83695.1
			597.5	30483.6	597.5	60532.2	597.5	49572.4	597.5	80183	597.5	83728.3
			598	30463.1	598	60518	598	49538.2	598	80149.1	598	83765.5
			598.5	30450.8	598.5	60509.8	598.5	49509.4	598.5	80121.6	598.5	83798.8
			599	30448	599	60508.2	599	49498	599	80105.3	599	83822.3
			599.5	30451.3	599.5	60508.5	599.5	49507.8	599.5	80103.3	599.5	83834.8
			600	30455.4	600	60504.8	600	49531.5	600	80115.4	600	83839.3
			600.5	30456.1	600.5	60492.3	600.5	49556.7	600.5	80141.1	600.5	83839.1
			601	30452.2	601	60471.7	601	49568.4	601	80174.3	601	83837.6
			601.5	30445.2	601.5	60448	601.5	49559.9	601.5	80207.3	601.5	83837.1
			602	30438.1	602	60428.3	602	49530	602	80231.3	602	83839.2
			602.5	30434.2	602.5	60418.2	602.5	49490.3	602.5	80240.1	602.5	83845.4
			603	30434.9	603	60418.9	603	49453.4	603	80232.1	603	83856.1
			603.5	30440.5	603.5	60429.7	603.5	49431	603.5	80207	603.5	83870
			604	30448.3	604	60445.1	604	49425.4	604	80173.2	604	83881.8
			604.5	30455.1	604.5	60460.9	604.5	49432.6	604.5	80140.3	604.5	83885.8
			605	30456.7	605	60473	605	49447	605	80120.6	605	83875.9
			605.5	30451.5	605.5	60479.6	605.5	49462	605.5	80120.6	605.5	83855.8
			606	30439.6	606	60480	606	49475.5	606	80140.5	606	83834.1
			606.5	30422.3	606.5	60473.7	606.5	49488	606.5	80175.7	606.5	83824.7
			607	30404.2	607	60464.5	607	49500.6	607	80210.9	607	83835.1
			607.5	30388.7	607.5	60457.3	607.5	49512.1	607.5	80232.7	607.5	83864.6
			608	30379.1	608	60460.4	608	49517.9	608	80225.7	608	83904.2
			608.5	30374.2	608.5	60476.3	608.5	49515.6	608.5	80194.1	608.5	83937.2
			609	30372	609	60503.6	609	49505	609	80147	609	83955.2
			609.5	30369.7	609.5	60535.6	609.5	49488.6	609.5	80100.3	609.5	83955.3
			610	30365.4	610	60561.1	610	49472.6	610	80069.5	610	83949.5
			610.5	30358.9	610.5	60572.3	610.5	49460.4	610.5	80062.1	610.5	83947.5
			611	30350.9	611	60563.1	611	49452.9	611	80081	611	83957
			611.5	30343.4	611.5	60540.3	611.5	49446.6	611.5	80112.2	611.5	83973.1
			612	30337.6	612	60510.2	612	49438.1	612	80143.4	612	83987.3
			612.5	30334.8	612.5	60479.9	612.5	49426	612.5	80160.7	612.5	83988.4
			613	30334.4	613	60453.6	613	49413.4	613	80160.9	613	83974.7
			613.5	30336	613.5	60432.7	613.5	49404.4	613.5	80146.1	613.5	83949.1
			614	30338.6	614	60419	614	49403.7	614	80124.4	614	83919.6
			614.5	30341	614.5	60414	614.5	49410.4	614.5	80106.8	614.5	83894.3
			615	30341.6	615	60421	615	49421.4	615	80099.9	615	83877.2
			615.5	30339.1	615.5	60442	615.5	49431.1	615.5	80105	615.5	83868.7
			616	30333.1	616	60471.5	616	49435.8	616	80114.5	616	83865.3
			616.5	30323.6	616.5	60501.6	616.5	49434.7	616.5	80120	616.5	83865.3
			617	30311.6	617	60522.6	617	49430.2	617	80113.4	617	83867.4
			617.5	30299.7	617.5	60530.6	617.5	49426.9	617.5	80095.1	617.5	83870.2
			618	30290.3	618	60526.9	618	49427.7	618	80069.8	618	83871.5
			618.5	30285.9	618.5	60518.2	618.5	49432.6	618.5	80047.2	618.5	83868.7
			619	30286.6	619	60511.1	619	49438.1	619	80034.5	619	83861.9
			619.5	30291.5	619.5	60506.2	619.5	49439.3	619.5	80035.2	619.5	83854.3
			620	30297.8	620	60498.3	620	49431.6	620	80046.1	620	83852.9
			620.5	30302.5	620.5	60482.8	620.5	49414.7	620.5	80061.4	620.5	83862.4
			621	30303.2	621	60458.9	621	49389.8	621	80077.7	621	83884.8
			621.5	30298.7	621.5	60434.1	621.5	49362.4	621.5	80095.1	621.5	83914.4
			622	30290	622	60418.4	622	49338	622	80115.5	622	83941.4
			622.5	30277.7	622.5	60419.6	622.5	49320.9	622.5	80140.6	622.5	83955.8
			623	30262.6	623	60434.8	623	49311.1	623	80168.2	623	83953.3
			623.5	30245.3	623.5	60452.9	623.5	49304.6	623.5	80192.7	623.5	83937.2
			624	30225.8	624	60459.4	624	49296.5	624	80206.5	624	83913.8
			624.5	30205.6	624.5	60446.9	624.5	49284	624.5	80205.5	624.5	83892.7
			625	30187.1	625	60419.1	625	49268.7	625	80190.6	625	83879.9
			625.5	30174.7	625.5	60387.2	625.5	49256.4	625.5	80163.3	625.5	83880.1
			626	30171.2	626	60366	626	49252.7	626	80129.2	626	83892
			626.5	30177	626.5	60362.9	626.5	49259.5	626.5	80092.8	626.5	83912.1
			627	30190.7	627	60379.1	627	49274.2	627	80057.8	627	83935.6
			627.5	30206.4	627.5	60402.8	627.5	49287.5	627.5	80028.3	627.5	83955.8
			628	30218.2	628	60422.3	628	49291.9	628	80008.4	628	83966.8
			628.5	30219.9	628.5	60426.7	628.5	49281.2	628.5	80004.1	628.5	83963
			629	30210.8	629	60415.8	629	49259.2	629	80013.6	629	83947.7
			629.5	30192.7	629.5	60394.3	629.5	49231.5	629.5	80031.9	629.5	83927.9
			630	30168.4	630	60369.7	630	49203.7	630	80049	630	83915.7
			630.5	30143.5	630.5	60350.7	630.5	49178	630.5	80055.4	630.5	83920.2
			631	30121.3	631	60341.7	631	49152.9	631	80047.1	631	83943.5
			631.5	30105	631.5	60345.7	631.5	49126.7	631.5	80026.1	631.5	83980.5
			632	30094.7	632	60358	632	49101.4	632	80003.9	632	84015.5
			632.5	30090.2	632.5	60373.6	632.5	49082	632.5	79989.2	632.5	84037.2
			633	30091.1	633	60385.5	633	49077	633	79989.6	633	84036
			633.5	30094.4	633.5	60389.2	633.5	49086.5	633.5	80001.5	633.5	84019.5
			634	30098	634	60383.5	634	49107.5	634	80019.9	634	83997.8
			634.5	30099	634.5	60369.9	634.5	49131	634.5	80038.2	634.5	83984.3
			635	30096.5	635	60355.5	635	49146.5	635	80051.2	635	83984.3
			635.5	30090.7	635.5	60345.5	635.5	49147.7	635.5	80056.3	635.5	83995.9
			636	30082.9	636	60343.3	636	49131.5	636	80050.6	636	84010
			636.5	30075.4	636.5	60346.3	636.5	49104.9	636.5	80035.2	636.5	84015.7
			637	30068.9	637	60350.5	637	49074	637	80011.1	637	84006.9
			637.5	30063.1	637.5	60351.5	637.5	49045.7	637.5	79982.1	637.5	83983.9
			638	30056.3	638	60348.4	638	49024.4	638	79955.7	638	83957.3
			638.5	30047.3	638.5	60343.3	638.5	49011.8	638.5	79938.9	638.5	83937.6
			639	30035.9	639	60340.3	639	49007.6	639	79937.4	639	83935.3
			639.5	30024.4	639.5	60341.4	639.5	49007	639.5	79948	639.5	83950.8
			640	30015.7	640	60346	640	49004.9	640	79965.4	640	83981.3
			640.5	30012.1	640.5	60349.9	640.5	48995.9	640.5	79981.3	640.5	84019.2
			641	30012.4	641	60349.6	641	48980	641	79989.7	641	84055.8
			641.5	30013.4	641.5	60344	641.5	48961.7	641.5	79988	641.5	84085
			642	30010.1	642	60337.5	642	48951.6	642	79977.2	642	84103.2
			642.5	29999.5	642.5	60336.6	642.5	48958.5	642.5	79960.8	642.5	84110.9
			643	29981.6	643	60347.3	643	48987.8	643	79941	643	84107.3
			643.5	29961.2	643.5	60369.4	643.5	49032.6	643.5	79920.3	643.5	84093.8
			644	29944.9	644	60394.2	644	49076.7	644	79902.5	644	84073.8
			644.5	29938.9	644.5	60409.7	644.5	49102.6	644.5	79892.7	644.5	84051.2
			645	29945	645	60405.2	645	49100.3	645	79895.1	645	84031.4
			645.5	29959.4	645.5	60379.2	645.5	49074.3	645.5	79909.6	645.5	84017.8
			646	29976.3	646	60335	646	49034.8	646	79933.8	646	84012.5
			646.5	29988.6	646.5	60285.4	646.5	48997.9	646.5	79960.1	646.5	84012.8
			647	29992	647	60242.3	647	48973.1	647	79982.1	647	84014.7
			647.5	29984	647.5	60215.3	647.5	48962.2	647.5	79995.4	647.5	84014.5
			648	29967.8	648	60204.4	648	48956.6	648	80000.9	648	84011
			648.5	29947.5	648.5	60203.9	648.5	48946.5	648.5	80001.2	648.5	84006.2
			649	29927.2	649	60206.7	649	48924	649	79997.6	649	84002.5
			649.5	29909.2	649.5	60205.9	649.5	48891.2	649.5	79989.7	649.5	84000.9
			650	29893.7	650	60198.8	650	48855	650	79975.3	650	83999.7
			650.5	29879.7	650.5	60184.9	650.5	48825.8	650.5	79950.9	650.5	83994.1
			651	29865.8	651	60167.2	651	48809.7	651	79917.5	651	83980.5
			651.5	29851.9	651.5	60149	651.5	48807	651.5	79877.9	651.5	83958.3
			652	29840.2	652	60134.4	652	48813.8	652	79835.7	652	83930.5
			652.5	29833	652.5	60126.7	652.5	48819.6	652.5	79795.6	652.5	83905.3
			653	29831.7	653	60128.4	653	48816.5	653	79760.7	653	83890.3
			653.5	29836.7	653.5	60142.2	653.5	48797.7	653.5	79735.3	653.5	83894.7
			654	29843.5	654	60163.8	654	48767.5	654	79719.7	654	83916.6
			654.5	29847.9	654.5	60187.6	654.5	48732.7	654.5	79713.5	654.5	83951.7
			655	29844.6	655	60203.9	655	48703.6	655	79714.5	655	83991.5
			655.5	29833.9	655.5	60206.5	655.5	48686.2	655.5	79714.8	655.5	84024
			656	29817.8	656	60191.8	656	48681.7	656	79707.8	656	84040.9
			656.5	29800.5	656.5	60159	656.5	48686.4	656.5	79686.9	656.5	84033.7
			657	29786.2	657	60117.7	657	48691.5	657	79656.3	657	84007.5
			657.5	29776.3	657.5	60076.8	657.5	48692.4	657.5	79623.6	657.5	83968.5
			658	29769.8	658	60046.4	658	48688.6	658	79601.3	658	83926.1
			658.5	29763.3	658.5	60030	658.5	48685	658.5	79595.5	658.5	83889.4
			659	29754.3	659	60027.2	659	48685	659	79607.4	659	83863.5
			659.5	29741.4	659.5	60032.8	659.5	48689.1	659.5	79630.9	659.5	83850.5
			660	29726.4	660	60036.7	660	48691.8	660	79653.1	660	83846.3
			660.5	29711.8	660.5	60031.8	660.5	48687.2	660.5	79663.4	660.5	83847.2
			661	29700.7	661	60015.4	661	48671.5	661	79653.5	661	83848.2
			661.5	29694.3	661.5	59994.6	661.5	48649.5	661.5	79626.1	661.5	83844.9
			662	29692.6	662	59980.5	662	48629	662	79585.9	662	83833.3
			662.5	29693.3	662.5	59985.6	662.5	48618.4	662.5	79542.4	662.5	83810.9
			663	29692.7	663	60010.9	663	48618.2	663	79505.3	663	83780.3
			663.5	29687.8	663.5	60050.6	663.5	48623.5	663.5	79482.6	663.5	83747.1
			664	29677.1	664	60088.3	664	48624	664	79478.3	664	83720.7
			664.5	29663.1	664.5	60109.2	664.5	48613.4	664.5	79489	664.5	83708.5
			665	29649.8	665	60103.9	665	48590.7	665	79510.6	665	83715.2
			665.5	29641.8	665.5	60076.5	665.5	48563.2	665.5	79536	665.5	83737
			666	29640.4	666	60041.3	666	48539.9	666	79559.6	666	83763.2
			666.5	29644.3	666.5	60010.5	666.5	48526.4	666.5	79577.8	666.5	83783.7
			667	29647.7	667	59989.5	667	48520.4	667	79589.4	667	83792.6
			667.5	29645.1	667.5	59973.2	667.5	48514.7	667.5	79594.1	667.5	83792.7
			668	29631.8	668	59952.6	668	48502.3	668	79588.6	668	83791
			668.5	29608.1	668.5	59922.5	668.5	48482.1	668.5	79570.7	668.5	83795
			669	29578.1	669	59887.6	669	48459.1	669	79540.5	669	83805.8
			669.5	29546.8	669.5	59861.1	669.5	48441.3	669.5	79500.7	669.5	83819.1
			670	29519.7	670	59856.1	670	48433.3	670	79461	670	83826.3
			670.5	29500.5	670.5	59876	670.5	48433.5	670.5	79431.8	670.5	83822.4
			671	29493.5	671	59916.7	671	48436.2	671	79423.6	671	83806.5
			671.5	29499.6	671.5	59960.5	671.5	48434.5	671.5	79436.6	671.5	83787
			672	29517	672	59992.5	672	48426.6	672	79463.6	672	83773.1
			672.5	29542.3	672.5	60002	672.5	48415.2	672.5	79494.1	672.5	83774.6
			673	29567.2	673	59993.2	673	48406.3	673	79517	673	83792.6
			673.5	29584.5	673.5	59974.9	673.5	48403.1	673.5	79526.8	673.5	83824
			674	29587.1	674	59957.2	674	48405.1	674	79519.9	674	83862.6
			674.5	29576.8	674.5	59946.8	674.5	48406.6	674.5	79500.2	674.5	83897.1
			675	29558.2	675	59945	675	48402.5	675	79470.6	675	83918
			675.5	29537	675.5	59949.8	675.5	48389.5	675.5	79432.1	675.5	83912.8
			676	29517.4	676	59954	676	48371	676	79388.2	676	83883
			676.5	29499.5	676.5	59951.5	676.5	48351.1	676.5	79342.6	676.5	83834.9
			677	29480.8	677	59933.9	677	48333.8	677	79301.3	677	83782.9
			677.5	29459.7	677.5	59901.8	677.5	48318.4	677.5	79270.1	677.5	83745
			678	29437.7	678	59858.7	678	48302	678	79253.2	678	83732.2
			678.5	29419.7	678.5	59813.2	678.5	48280.2	678.5	79254.7	678.5	83749.6
			679	29409.2	679	59776.4	679	48253	679	79268.2	679	83780.6
			679.5	29407.1	679.5	59754.5	679.5	48223.3	679.5	79287.3	679.5	83809.7
			680	29410.9	680	59748.6	680	48197.2	680	79302.6	680	83820.7
			680.5	29414.9	680.5	59747.8	680.5	48178.9	680.5	79306.6	680.5	83813.2
			681	29416.1	681	59742.5	681	48170.2	681	79295.3	681	83793.9
			681.5	29414.6	681.5	59726.3	681.5	48170	681.5	79268.2	681.5	83775
			682	29413.3	682	59705.2	682	48173.9	682	79233.9	682	83764.3
			682.5	29413.8	682.5	59690.6	682.5	48179.4	682.5	79201.4	682.5	83761.7
			683	29414.2	683	59696.9	683	48185.2	683	79181.2	683	83760.5
			683.5	29409.4	683.5	59725.1	683.5	48190.2	683.5	79176.6	683.5	83754.4
			684	29394.8	684	59767.7	684	48191.9	684	79187.1	684	83742.9
			684.5	29370	684.5	59806.8	684.5	48185.9	684.5	79206	684.5	83732.9
			685	29342.5	685	59826.3	685	48170.3	685	79223.5	685	83732.4
			685.5	29321.9	685.5	59817.9	685.5	48145.7	685.5	79232.6	685.5	83745.7
			686	29317.2	686	59786.7	686	48119.1	686	79230.6	686	83768.3
			686.5	29327.3	686.5	59750	686.5	48100.5	686.5	79221.5	686.5	83789.2
			687	29345.7	687	59723.1	687	48097.9	687	79210.7	687	83798
			687.5	29360.1	687.5	59714.3	687.5	48110.7	687.5	79203.6	687.5	83791.2
			688	29361.9	688	59718.8	688	48128.4	688	79202	688	83776
			688.5	29348.4	688.5	59727.5	688.5	48137.2	688.5	79205.7	688.5	83763.3
			689	29326.6	689	59730.8	689	48128.5	689	79211.9	689	83763
			689.5	29307	689.5	59727.9	689.5	48106.1	689.5	79217.5	689.5	83775.7
			690	29298.2	690	59725	690	48081.7	690	79219.3	690	83796.2
			690.5	29301.8	690.5	59731.6	690.5	48070.8	690.5	79214.5	690.5	83812.9
			691	29311.8	691	59751.5	691	48079.6	691	79202.2	691	83817.3
			691.5	29319.2	691.5	59780.8	691.5	48105	691.5	79182.1	691.5	83804.5
			692	29316	692	59805.7	692	48131.3	692	79158.2	692	83780.6
			692.5	29300.1	692.5	59812.8	692.5	48143.4	692.5	79136.3	692.5	83756.4
			693	29273.1	693	59791.1	693	48130.1	693	79123	693	83745.1
			693.5	29242.9	693.5	59747.3	693.5	48096	693.5	79120.6	693.5	83753.6
			694	29216.3	694	59696.4	694	48052.9	694	79127.2	694	83780.7
			694.5	29200	694.5	59657.9	694.5	48014.3	694.5	79138	694.5	83819.9
			695	29194.7	695	59642.7	695	47988.6	695	79147.2	695	83857.1
			695.5	29198.8	695.5	59649.3	695.5	47976.5	695.5	79152.7	695.5	83882.6
			696	29210	696	59667.4	696	47975.8	696	79156.2	696	83889.5
			696.5	29223.6	696.5	59679.9	696.5	47979.8	696.5	79162.7	696.5	83884
			697	29236.3	697	59678.1	697	47985.2	697	79174.5	697	83875.1
			697.5	29245	697.5	59660.7	697.5	47990.7	697.5	79190.7	697.5	83873.4
			698	29249.4	698	59640.3	698	47996.6	698	79204.7	698	83882.3
			698.5	29250.3	698.5	59627.9	698.5	48002.9	698.5	79209.9	698.5	83899.3
			699	29249.7	699	59632.4	699	48009.9	699	79200.1	699	83917
			699.5	29249.8	699.5	59648.6	699.5	48017.8	699.5	79179.2	699.5	83928
			700	29251.4	700	59668.8	700	48026.4	700	79152.7	700	83929.3
			700.5	29252.8	700.5	59685	700.5	48034.6	700.5	79128.2	700.5	83921.3
			701	29251.5	701	59695.6	701	48039.4	701	79110.1	701	83910.1
			701.5	29245.4	701.5	59703.5	701.5	48036.5	701.5	79099.1	701.5	83899.3
			702	29234.7	702	59712.2	702	48020.4	702	79093.6	702	83890
			702.5	29223.6	702.5	59720.2	702.5	47993	702.5	79089.5	702.5	83880.6
			703	29216.5	703	59721	703	47958.3	703	79084.5	703	83868.9
			703.5	29217.5	703.5	59703.9	703.5	47924.7	703.5	79076.4	703.5	83853.6
			704	29224.9	704	59668.6	704	47900	704	79064.3	704	83835.8
			704.5	29235.3	704.5	59620.2	704.5	47888.3	704.5	79047	704.5	83816.5
			705	29243.8	705	59572.3	705	47889.5	705	79024.6	705	83796.5
			705.5	29247.5	705.5	59537.9	705.5	47896.5	705.5	79000.4	705.5	83776.1
			706	29246.3	706	59523.9	706	47903.4	706	78979	706	83756.1
			706.5	29241.7	706.5	59528.4	706.5	47906.1	706.5	78965.6	706.5	83739.4
			707	29235.9	707	59539.9	707	47905	707	78960.4	707	83729.3
			707.5	29229.6	707.5	59550.4	707.5	47902.5	707.5	78961	707.5	83728.5
			708	29223.2	708	59557.2	708	47901.9	708	78962.6	708	83737.5
			708.5	29217.5	708.5	59564.7	708.5	47904.6	708.5	78962.4	708.5	83752.3
			709	29214.6	709	59579.5	709	47910.4	709	78962	709	83770.2
			709.5	29216.2	709.5	59605.7	709.5	47917.1	709.5	78968.1	709.5	83790.1
			710	29220.7	710	59640.8	710	47922.6	710	78985.4	710	83813.4
			710.5	29224.1	710.5	59679.7	710.5	47925.2	710.5	79016.6	710.5	83842.8
			711	29221.2	711	59716.4	711	47924.1	711	79056.8	711	83877.4
			711.5	29210.4	711.5	59747.2	711.5	47919.9	711.5	79097	711.5	83911.1
			712	29194.5	712	59769.8	712	47913	712	79128.9	712	83934.4
			712.5	29181.5	712.5	59782.6	712.5	47904.1	712.5	79148.9	712.5	83940.4
			713	29178.9	713	59784.1	713	47894.1	713	79159.2	713	83930.7
			713.5	29190.9	713.5	59769.8	713.5	47883.7	713.5	79162.1	713.5	83912.4
			714	29212.7	714	59740.2	714	47873.8	714	79159.5	714	83898.2
			714.5	29234.1	714.5	59700.6	714.5	47865.3	714.5	79150.8	714.5	83895.4
			715	29244.1	715	59660.8	715	47858.8	715	79132.9	715	83904.1
			715.5	29237.8	715.5	59632.4	715.5	47853.4	715.5	79107.2	715.5	83914.2
			716	29217.9	716	59621.9	716	47847.6	716	79078.7	716	83916.3
			716.5	29190.8	716.5	59631.6	716.5	47839.8	716.5	79055.1	716.5	83905.9
			717	29166	717	59651.7	717	47830.2	717	79042.1	717	83891.9
			717.5	29148.6	717.5	59671	717.5	47821.2	717.5	79039.5	717.5	83887.2
			718	29141.1	718	59679.4	718	47817.4	718	79043.1	718	83906.3
			718.5	29139.9	718.5	59676.1	718.5	47821.5	718.5	79045	718.5	83946.7
			719	29141.2	719	59666.7	719	47832.7	719	79041.3	719	83996
			719.5	29142.4	719.5	59660.3	719.5	47846	719.5	79032.6	719.5	84033.5
			720	29142.4	720	59662.8	720	47852.6	720	79024.9	720	84045.4
			720.5	29141.3	720.5	59672.8	720.5	47846.7	720.5	79023	720.5	84030.4
			721	29139.7	721	59681.2	721	47824.5	721	79029	721	83996.8
			721.5	29137.3	721.5	59677.1	721.5	47794.2	721.5	79036.5	721.5	83965.2
			722	29133.4	722	59654.4	722	47764.6	722	79038.3	722	83949
			722.5	29125.9	722.5	59613.2	722.5	47746.3	722.5	79025.6	722.5	83957.1
			723	29114.7	723	59569.1	723	47740.6	723	79000.6	723	83980.8
			723.5	29100.5	723.5	59536.4	723.5	47744.2	723.5	78968.6	723.5	84011.6
			724	29086.1	724	59530.8	724	47749.6	724	78939.8	724	84040.2
			724.5	29075.4	724.5	59548.8	724.5	47750	724.5	78921.9	724.5	84061.7
			725	29071.4	725	59581.9	725	47743.2	725	78918.3	725	84073.3
			725.5	29076.2	725.5	59615.4	725.5	47731.5	725.5	78928.2	725.5	84070.1
			726	29085.8	726	59638.2	726	47720.9	726	78943.1	726	84051
			726.5	29096	726.5	59647.4	726.5	47715.1	726.5	78956.2	726.5	84013.8
			727	29101.8	727	59646.9	727	47715.2	727	78960.5	727	83961.7
			727.5	29102.1	727.5	59644.8	727.5	47717.6	727.5	78954.9	727.5	83908.6
			728	29097.9	728	59642.9	728	47718.3	728	78939.4	728	83869.5
			728.5	29092.4	728.5	59636.5	728.5	47713.4	728.5	78916.1	728.5	83860.2
			729	29087.7	729	59619.8	729	47702.5	729	78889	729	83878.7
			729.5	29083.3	729.5	59589.3	729.5	47686.5	729.5	78860.9	729.5	83916.1
			730	29076.1	730	59550.3	730	47668.5	730	78834.6	730	83952
			730.5	29064.1	730.5	59515.1	730.5	47653.1	730.5	78812	730.5	83968.4
			731	29047.3	731	59494.6	731	47645	731	78794.9	731	83956.3
			731.5	29029.8	731.5	59492.8	731.5	47647.7	731.5	78784.8	731.5	83921.1
			732	29017.2	732	59501.3	732	47660.2	732	78780.9	732	83880.9
			732.5	29014.8	732.5	59508.9	732.5	47679	732.5	78782.4	732.5	83853.5
			733	29024.7	733	59506	733	47696.6	733	78787.2	733	83850
			733.5	29043.4	733.5	59492.5	733.5	47706.1	733.5	78792.7	733.5	83865.8
			734	29066.6	734	59473.8	734	47702.4	734	78797.1	734	83890.5
			734.5	29087.8	734.5	59458.2	734.5	47686.3	734.5	78799.4	734.5	83909.3
			735	29102.5	735	59448.8	735	47664.2	735	78799.7	735	83915.7
			735.5	29107.2	735.5	59444.1	735.5	47642.5	735.5	78797.4	735.5	83911.7
			736	29102.8	736	59439.6	736	47626.4	736	78792.5	736	83908.9
			736.5	29093.2	736.5	59434.4	736.5	47616.6	736.5	78785	736.5	83917
			737	29082.8	737	59434.4	737	47611.5	737	78775	737	83940.1
			737.5	29076.2	737.5	59447.9	737.5	47607.4	737.5	78764	737.5	83969.1
			738	29074.4	738	59478.3	738	47602.6	738	78753.5	738	83990.7
			738.5	29076.2	738.5	59522.5	738.5	47597.2	738.5	78745	738.5	83991.2
			739	29077.5	739	59565.1	739	47592.6	739	78738.4	739	83970.3
			739.5	29075.7	739.5	59590.8	739.5	47589.7	739.5	78733.1	739.5	83937
			740	29071.2	740	59585.8	740	47588.5	740	78729.6	740	83905.2
			740.5	29068.7	740.5	59556.1	740.5	47588.2	740.5	78730	740.5	83885.2
			741	29073.2	741	59516.5	741	47588.7	741	78737	741	83877.1
			741.5	29088.9	741.5	59488.1	741.5	47591	741.5	78754.5	741.5	83873.7
			742	29111.5	742	59484.4	742	47596.5	742	78779.7	742	83864.9
			742.5	29134.1	742.5	59506.8	742.5	47605.4	742.5	78806.9	742.5	83848.4
			743	29147.1	743	59548.1	743	47617.7	743	78826.6	743	83832.4
			743.5	29147.8	743.5	59589	743.5	47631.4	743.5	78833.9	743.5	83832
			744	29138.6	744	59616.1	744	47645.5	744	78829.4	744	83857.5
			744.5	29126.7	744.5	59618.9	744.5	47659.9	744.5	78819.6	744.5	83914.5
			745	29120.4	745	59604.5	745	47674.6	745	78815	745	83983.9
			745.5	29123.1	745.5	59581	745.5	47688.2	745.5	78820.2	745.5	84044.7
			746	29134.1	746	59557.7	746	47695.5	746	78833	746	84069.6
			746.5	29146.9	746.5	59539.4	746.5	47692.7	746.5	78841.4	746.5	84054.2
			747	29157.2	747	59525.6	747	47678.1	747	78834.9	747	84002.8
			747.5	29163.3	747.5	59513.5	747.5	47655.8	747.5	78807	747.5	83930.9
			748	29168.2	748	59501.5	748	47638.6	748	78768.5	748	83863.5
			748.5	29174.2	748.5	59493.2	748.5	47640.2	748.5	78734.1	748.5	83816.8
			749	29181.8	749	59498.5	749	47673.9	749	78721.7	749	83802
			749.5	29188	749.5	59524.4	749.5	47733.7	749.5	78734.5	749.5	83811.6
			750	29189.3	750	59576.7	750	47808.4	750	78768.4	750	83837.4
			750.5	29184.1	750.5	59657	750.5	47878.4	750.5	78811.1	750.5	83868.8
			751	29176.7	751	59753.6	751	47929.6	751	78850.2	751	83897.3
			751.5	29173.3	751.5	59855.7	751.5	47956.8	751.5	78882.6	751.5	83921
			752	29180.2	752	59948.8	752	47967.1	752	78914.1	752	83942.6
			752.5	29197.2	752.5	60023	752.5	47977	752.5	78953.9	752.5	83967.4
			753	29221.2	753	60069.3	753	47999.7	753	79008.1	753	83998.9
			753.5	29246.6	753.5	60084.6	753.5	48042.5	753.5	79073.9	753.5	84035.7
			754	29269.7	754	60078	754	48099.8	754	79139.5	754	84070.4
			754.5	29290.7	754.5	60061	754.5	48163	754.5	79191.6	754.5	84092.8
			755	29311.7	755	60051.9	755	48221.3	755	79220.1	755	84094.3
			755.5	29333.3	755.5	60063.8	755.5	48268.6	755.5	79226.1	755.5	84076.2
			756	29352.3	756	60102.8	756	48301.4	756	79213.9	756	84044.6
			756.5	29362.3	756.5	60159.1	756.5	48320.9	756.5	79194.2	756.5	84012.8
			757	29360.4	757	60213.1	757	48330.3	757	79176.6	757	83991.8
			757.5	29347.4	757.5	60243.8	757.5	48331.2	757.5	79167.2	757.5	83988
			758	29332.3	758	60242.3	758	48326.3	758	79167.2	758	83998.6
			758.5	29325	758.5	60216.6	758.5	48318	758.5	79173.4	758.5	84015.8
			759	29333	759	60182.7	759	48308	759	79182.3	759	84035
			759.5	29353.7	759.5	60159.4	759.5	48298	759.5	79190	759.5	84055.6
			760	29378.1	760	60153.5	760	48289.1	760	79195.3	760	84080.8
			760.5	29396.8	760.5	60161.2	760.5	48283.4	760.5	79199.9	760.5	84113
			761	29405.7	761	60167.9	761	48283.5	761	79207.4	761	84147
			761.5	29408.2	761.5	60164.3	761.5	48291.8	761.5	79221.4	761.5	84171.5
			762	29410.6	762	60149.4	762	48311.8	762	79244.8	762	84170.4
			762.5	29417.4	762.5	60136.1	762.5	48341.6	762.5	79275.8	762.5	84139.8
			763	29427.1	763	60138	763	48376.5	763	79311.3	763	84088.8
			763.5	29433.5	763.5	60168	763.5	48409.6	763.5	79348.7	763.5	84038.1
			764	29432.3	764	60221.1	764	48434.7	764	79385.5	764	84013.6
			764.5	29425.2	764.5	60286.8	764.5	48449.4	764.5	79420.4	764.5	84030.7
			765	29420.6	765	60350.8	765	48453.9	765	79450.5	765	84100
			765.5	29428.1	765.5	60402.1	765.5	48454.6	765.5	79472.7	765.5	84201.2
			766	29451.9	766	60436.3	766	48456.2	766	79483.2	766	84313.5
			766.5	29490.2	766.5	60449.6	766.5	48461.6	766.5	79476	766.5	84412.1
			767	29529.5	767	60447.3	767	48467.4	767	79453.6	767	84483.4
			767.5	29558.2	767.5	60431.7	767.5	48467.2	767.5	79419.2	767.5	84522
			768	29564.8	768	60402.5	768	48449	768	79375.6	768	84521.3
			768.5	29552.8	768.5	60363.3	768.5	48408.2	768.5	79327.5	768.5	84490.1
			769	29527.3	769	60313.6	769	48342.2	769	79274.5	769	84430.9
			769.5	29494.7	769.5	60249.5	769.5	48251	769.5	79213	769.5	84344
			770	29461.1	770	60170.9	770	48146.9	770	79142.7	770	84241.3
			770.5	29428	770.5	60077.5	770.5	48039.2	770.5	79064.5	770.5	84133.9
			771	29395.5	771	59974	771	47938.2	771	78983.1	771	84039.2
			771.5	29363.9	771.5	59873.9	771.5	47848.7	771.5	78905.3	771.5	83970.5
			772	29335.5	772	59791.6	772	47772.9	772	78836.3	772	83938
			772.5	29313.7	772.5	59742.7	772.5	47711.4	772.5	78779.6	772.5	83946.3
			773	29299	773	59725.5	773	47660.3	773	78733.3	773	83980.2
			773.5	29290.6	773.5	59734.1	773.5	47618.3	773.5	78697.2	773.5	84024.1
			774	29285.3	774	59753.4	774	47584.4	774	78671.9	774	84057.7
			774.5	29278.8	774.5	59766.4	774.5	47556.5	774.5	78656.2	774.5	84069
			775	29268.8	775	59762.1	775	47534.2	775	78649	775	84054.1
			775.5	29255.2	775.5	59736.8	775.5	47518.1	775.5	78645.3	775.5	84021.5
			776	29240.4	776	59697.4	776	47509	776	78637.7	776	83989.7
			776.5	29227.5	776.5	59652	776.5	47509.5	776.5	78619.3	776.5	83976.1
			777	29218.6	777	59611.4	777	47520.7	777	78588.4	777	83992.5
			777.5	29213.1	777.5	59582.7	777.5	47539.5	777.5	78551.3	777.5	84034.2
			778	29209.6	778	59571.1	778	47560.7	778	78517.4	778	84091.6
			778.5	29205.4	778.5	59575.5	778.5	47576.5	778.5	78495.9	778.5	84147.1
			779	29199	779	59588.4	779	47582.3	779	78488.2	779	84187.4
			779.5	29191.1	779.5	59601	779.5	47575.5	779.5	78490.2	779.5	84204.2
			780	29184.2	780	59604.8	780	47559.9	780	78492	780	84200.5
			780.5	29181.1	780.5	59598.2	780.5	47541.5	780.5	78486.8	780.5	84186.4
			781	29184.1	781	59585.6	781	47524.6	781	78473.5	781	84172.4
			781.5	29192.2	781.5	59577.3	781.5	47510.1	781.5	78459.6	781.5	84166.9
			782	29202.5	782	59581.2	782	47495.6	782	78453.8	782	84171.5
			782.5	29211.5	782.5	59601.2	782.5	47477.9	782.5	78462.6	782.5	84182.4
			783	29217	783	59629.9	783	47456.3	783	78481.4	783	84188.8
			783.5	29218.9	783.5	59657	783.5	47433.7	783.5	78499.9	783.5	84180.7
			784	29218	784	59671.9	784	47415.8	784	78505.2	784	84148.5
			784.5	29215.7	784.5	59673	784.5	47407.2	784.5	78492.6	784.5	84096.1
			785	29212.8	785	59665.6	785	47409.4	785	78466	785	84034.8
			785.5	29209.4	785.5	59657.7	785.5	47422.2	785.5	78435	785.5	83982.5
			786	29206.4	786	59655.5	786	47439.8	786	78411.2	786	83952.9
			786.5	29205.3	786.5	59658.4	786.5	47456.6	786.5	78399.6	786.5	83950
			787	29209.2	787	59660.5	787	47466.2	787	78400.3	787	83970.5
			787.5	29218.7	787.5	59654.5	787.5	47465	787.5	78405.2	787.5	83996.1
			788	29232.4	788	59636.6	788	47450.8	788	78408	788	84013.1
			788.5	29246	788.5	59606.3	788.5	47421.3	788.5	78404.1	788.5	84010.7
			789	29253.4	789	59571.8	789	47382.1	789	78394.6	789	83993.6
			789.5	29250.8	789.5	59540.2	789.5	47339.3	789.5	78380.6	789.5	83969.7
			790	29234.7	790	59519.9	790	47301.8	790	78361.5	790	83947.2
			790.5	29210.2	790.5	59510.7	790.5	47274.9	790.5	78336.9	790.5	83928.9
			791	29182.5	791	59509.9	791	47260.2	791	78305.5	791	83912.1
			791.5	29158.3	791.5	59510.1	791.5	47254.9	791.5	78268.1	791.5	83892.4
			792	29141.6	792	59502.6	792	47250.2	792	78230.6	792	83869.6
			792.5	29134	792.5	59480.9	792.5	47240	792.5	78198.7	792.5	83847.8
			793	29135.4	793	59440.8	793	47220	793	78178.9	793	83835.1
			793.5	29140.8	793.5	59388.9	793.5	47193.2	793.5	78169.9	793.5	83834.7
			794	29146	794	59332.3	794	47162.4	794	78168.2	794	83844.8
			794.5	29146.1	794.5	59279.1	794.5	47129.2	794.5	78166.7	794.5	83857.3
			795	29139.2	795	59231.8	795	47092.7	795	78158.7	795	83861.4
			795.5	29125.4	795.5	59187.4	795.5	47049.9	795.5	78139.6	795.5	83848.8
			796	29107.2	796	59138.9	796	46999.1	796	78106.3	796	83815.1
			796.5	29089.6	796.5	59082	796.5	46944.7	796.5	78060.9	796.5	83766.1
			797	29075.9	797	59018	797	46893.6	797	78003.6	797	83706.5
			797.5	29067.9	797.5	58955.7	797.5	46853.5	797.5	77934.9	797.5	83641.1
			798	29063.6	798	58905.6	798	46824.6	798	77857.8	798	83573.2
			798.5	29060.9	798.5	58874.7	798.5	46801.6	798.5	77774.7	798.5	83502.6
			799	29057.9	799	58860.8	799	46773.3	799	77691.4	799	83427.5
			799.5	29054.7	799.5	58851	799.5	46731.6	799.5	77615	799.5	83348.1
			800	29052.1	800	58831.5	800	46673.8	800	77553.6	800	83265.9
			800.5	29050.3	800.5	58792.3	800.5	46607.7	800.5	77513	800.5	83185.8
			801	29047.8	801	58736.4	801	46546	801	77491.1	801	83113.2
			801.5	29041.6	801.5	58672.8	801.5	46500.1	801.5	77483.7	801.5	83054.7
			802	29030.5	802	58616.2	802	46472.2	802	77479.4	802	83013
			802.5	29016.6	802.5	58575.6	802.5	46454.2	802.5	77467	802.5	82985.3
			803	29004.4	803	58554.8	803	46434	803	77436.7	803	82968.1
			803.5	28998.5	803.5	58546.7	803.5	46401.1	803.5	77386.5	803.5	82955
			804	28999.3	804	58540.1	804	46354.1	804	77322.2	804	82941.2
			804.5	29003	804.5	58524.5	804.5	46298.6	804.5	77253	804.5	82923.4
			805	29002	805	58494.5	805	46246.6	805	77191	805	82900.2
			805.5	28991.3	805.5	58451.3	805.5	46206.3	805.5	77143.7	805.5	82870.3
			806	28969.5	806	58398.3	806	46180.6	806	77116.1	806	82831.4
			806.5	28943.8	806.5	58342.8	806.5	46161.5	806.5	77102.2	806.5	82784.2
			807	28922.8	807	58289.6	807	46138.6	807	77092.4	807	82732.5
			807.5	28914.2	807.5	58241.2	807.5	46102.4	807.5	77074.2	807.5	82683.1
			808	28916.6	808	58195.9	808	46053.5	808	77039.5	808	82642.1
			808.5	28923.4	808.5	58150.8	808.5	45999	808.5	76987.1	808.5	82610.2
			809	28925.9	809	58103.2	809	45950.6	809	76920.2	809	82581.2
			809.5	28919.6	809.5	58053.3	809.5	45915.9	809.5	76851.2	809.5	82542.8
			810	28906.6	810	58003.8	810	45895.4	810	76790.1	810	82485.5
			810.5	28894.2	810.5	57960	810.5	45884.6	810.5	76745.4	810.5	82403.5
			811	28890.6	811	57924.6	811	45872.6	811	76713.9	811	82308.9
			811.5	28898.5	811.5	57898.1	811.5	45852.5	811.5	76689.5	811.5	82214.8
			812	28915.8	812	57878.9	812	45818.9	812	76663.7	812	82135.7
			812.5	28931.7	812.5	57861.6	812.5	45774.8	812.5	76631.7	812.5	82072.1
			813	28936.8	813	57842.6	813	45722.6	813	76593.7	813	82017.3
			813.5	28921.7	813.5	57820.2	813.5	45663.8	813.5	76554.4	813.5	81960.2
			814	28890.4	814	57795.8	814	45601.4	814	76519.7	814	81895.6
			814.5	28849.6	814.5	57770.6	814.5	45538.1	814.5	76492.7	814.5	81827
			815	28810.7	815	57744.8	815	45480.6	815	76473.5	815	81766.9
			815.5	28783.1	815.5	57717.1	815.5	45435.1	815.5	76456.7	815.5	81724.2
			816	28770.8	816	57685.7	816	45407	816	76437.7	816	81701.2
			816.5	28772.8	816.5	57649.5	816.5	45398.7	816.5	76412.4	816.5	81690.6
			817	28778.9	817	57611.6	817	45401.4	817	76381.3	817	81676.8
			817.5	28780.6	817.5	57575.9	817.5	45405.3	817.5	76346.1	817.5	81649.1
			818	28770.4	818	57546.5	818	45398.4	818	76308.9	818	81604.1
			818.5	28749.7	818.5	57523.4	818.5	45375.7	818.5	76271.2	818.5	81551.8
			819	28722.2	819	57503.8	819	45335.8	819	76231.7	819	81503.1
			819.5	28694.4	819.5	57482.5	819.5	45283.1	819.5	76187.8	819.5	81467.8
			820	28670.7	820	57455.8	820	45227.6	820	76137.8	820	81444.1
			820.5	28651.8	820.5	57422.7	820.5	45178.2	820.5	76081.3	820.5	81424.9
			821	28636.1	821	57386.2	821	45143.6	821	76020.7	821	81398.6
			821.5	28621.7	821.5	57350.9	821.5	45126	821.5	75960.9	821.5	81358.3
			822	28609.3	822	57320.2	822	45125.6	822	75907	822	81302
			822.5	28601.7	822.5	57294.7	822.5	45135.3	822.5	75863.3	822.5	81235
			823	28600.8	823	57272	823	45143.8	823	75830.4	823	81166
			823.5	28606.6	823.5	57249.7	823.5	45139.2	823.5	75809.6	823.5	81102.5
			824	28614.9	824	57225.8	824	45113.8	824	75799.8	824	81048.6
			824.5	28620.4	824.5	57199.3	824.5	45068.8	824.5	75797.2	824.5	81004.8
			825	28618.6	825	57167.9	825	45008.8	825	75797.9	825	80972.3
			825.5	28608.7	825.5	57128.8	825.5	44944.6	825.5	75794.3	825.5	80951.5
			826	28593.4	826	57080.3	826	44885.2	826	75779.9	826	80941.2
			826.5	28575.2	826.5	57021.7	826.5	44837.6	826.5	75748.4	826.5	80939.7
			827	28555.8	827	56959.5	827	44802.1	827	75701.7	827	80939.2
			827.5	28534.8	827.5	56903.6	827.5	44775.5	827.5	75647.6	827.5	80931
			828	28510.7	828	56865.9	828	44754.1	828	75596.1	828	80905.3
			828.5	28483.8	828.5	56850.3	828.5	44733.5	828.5	75555.1	828.5	80861.8
			829	28456.9	829	56851.8	829	44711.6	829	75525.7	829	80807.8
			829.5	28435.2	829.5	56860.9	829.5	44688.9	829.5	75505.3	829.5	80755
			830	28422.8	830	56864.7	830	44668	830	75487.6	830	80714.5
			830.5	28421.1	830.5	56857.7	830.5	44651.8	830.5	75470	830.5	80689.2
			831	28430.2	831	56841	831	44642.6	831	75454.1	831	80675.8
			831.5	28444.9	831.5	56823.6	831.5	44637.3	831.5	75442.4	831.5	80663.5
			832	28460.1	832	56811.9	832	44630.9	832	75433.7	832	80645
			832.5	28470.5	832.5	56807.3	832.5	44615.6	832.5	75420.9	832.5	80617.8
			833	28474.1	833	56802.5	833	44589	833	75395.7	833	80587.7
			833.5	28471.1	833.5	56789.7	833.5	44552.7	833.5	75354.4	833.5	80560.2
			834	28463.1	834	56763.6	834	44513.3	834	75300	834	80539.3
			834.5	28454.3	834.5	56731.7	834.5	44480.6	834.5	75248.2	834.5	80521.8
			835	28447.4	835	56704.9	835	44461.3	835	75211.9	835	80503.8
			835.5	28443.9	835.5	56698.1	835.5	44461.1	835.5	75202.3	835.5	80481.4
			836	28441.3	836	56710.7	836	44474.1	836	75209.2	836	80455.6
			836.5	28436.3	836.5	56734.8	836.5	44494.1	836.5	75219.1	836.5	80428.6
			837	28424	837	56751.4	837	44512.1	837	75213.9	837	80402.3
			837.5	28404.1	837.5	56744.9	837.5	44520.4	837.5	75187.9	837.5	80375.9
			838	28378.3	838	56708.1	838	44514.4	838	75143.8	838	80348
			838.5	28351.8	838.5	56645	838.5	44491.7	838.5	75092.6	838.5	80318.4
			839	28331.1	839	56577	839	44459.7	839	75048.8	839	80291.1
			839.5	28321.1	839.5	56522.5	839.5	44426.7	839.5	75021.4	839.5	80271.2
			840	28324.8	840	56496.8	840	44403.3	840	75015.3	840	80264
			840.5	28337.9	840.5	56495.3	840.5	44393.6	840.5	75025.1	840.5	80266.4
			841	28355.3	841	56507.9	841	44397.2	841	75045.9	841	80273.2
			841.5	28370.3	841.5	56519.6	841.5	44408.1	841.5	75070.6	841.5	80277
			842	28378.5	842	56521.8	842	44417.9	842	75092	842	80274.3
			842.5	28378.9	842.5	56515	842.5	44423.5	842.5	75105	842.5	80266.1
			843	28374.2	843	56508.1	843	44427.2	843	75106.6	843	80257.9
			843.5	28369.3	843.5	56510.2	843.5	44434.5	843.5	75100.5	843.5	80254.6
			844	28368.2	844	56524.4	844	44448.2	844	75091.1	844	80259.2
			844.5	28371.8	844.5	56544.5	844.5	44464.6	844.5	75084.2	844.5	80271.4
			845	28377	845	56559.1	845	44474.6	845	75081.5	845	80287.5
			845.5	28380.2	845.5	56558.9	845.5	44468.6	845.5	75080.7	845.5	80304.5
			846	28378.3	846	56543.6	846	44443.9	846	75076.8	846	80318.8
			846.5	28371.8	846.5	56523	846.5	44407.7	846.5	75066.6	846.5	80328
			847	28362.6	847	56509.6	847	44371	847	75049.9	847	80329.1
			847.5	28353.3	847.5	56512.1	847.5	44344.8	847.5	75030.8	847.5	80321.3
			848	28344.7	848	56528.4	848	44332.1	848	75013.6	848	80307.2
			848.5	28336.3	848.5	56549.7	848.5	44331.6	848.5	74999.5	848.5	80290.5
			849	28327.1	849	56563	849	44336.9	849	74984.8	849	80276.3
			849.5	28317.9	849.5	56561.8	849.5	44343.7	849.5	74964	849.5	80266.9
			850	28311.5	850	56544.7	850	44351.6	850	74932.3	850	80261.9
			850.5	28310.7	850.5	56520.5	850.5	44362.1	850.5	74890.9	850.5	80257.5
			851	28316	851	56498.7	851	44375.5	851	74845.8	851	80249.6
			851.5	28326	851.5	56486.3	851.5	44388.9	851.5	74805.9	851.5	80234.8
			852	28336.2	852	56483.2	852	44396.5	852	74777.7	852	80212.9
			852.5	28343.4	852.5	56485.3	852.5	44394.5	852.5	74763.2	852.5	80185.7
			853	28345.9	853	56487.6	853	44379.6	853	74762	853	80154.9
			853.5	28345.5	853.5	56487.1	853.5	44356.3	853.5	74767.1	853.5	80124.5
			854	28343.7	854	56483.5	854	44329.1	854	74772.6	854	80098.3
			854.5	28340.8	854.5	56477.5	854.5	44302.8	854.5	74773.9	854.5	80081.7
			855	28335.5	855	56470.2	855	44279.5	855	74770.4	855	80076
			855.5	28327	855.5	56460.8	855.5	44260.2	855.5	74763.8	855.5	80079.7
			856	28315.8	856	56447.2	856	44247	856	74757.5	856	80088.3
			856.5	28306.5	856.5	56429.2	856.5	44241.3	856.5	74753.7	856.5	80094.8
			857	28303.3	857	56406.9	857	44244.9	857	74752.2	857	80095.5
			857.5	28311.6	857.5	56381.5	857.5	44259.3	857.5	74749.5	857.5	80090.1
			858	28328.6	858	56354.8	858	44278.1	858	74741.8	858	80083.7
			858.5	28349.7	858.5	56327.9	858.5	44294.6	858.5	74726.7	858.5	80080.4
			859	28367.6	859	56301.9	859	44299.3	859	74704.8	859	80081.2
			859.5	28377	859.5	56279.1	859.5	44290.7	859.5	74682.2	859.5	80081.3
			860	28375.8	860	56263.3	860	44271.4	860	74665	860	80075.4
			860.5	28363.6	860.5	56261.6	860.5	44248.8	860.5	74659	860.5	80059.3
			861	28346	861	56275.2	861	44231.8	861	74662.6	861	80037.6
			861.5	28326.9	861.5	56304.1	861.5	44224.3	861.5	74672.6	861.5	80017.3
			862	28311.3	862	56343.7	862	44225.7	862	74683.8	862	80008
			862.5	28302.2	862.5	56384.3	862.5	44229.8	862.5	74693	862.5	80011.7
			863	28302.2	863	56418.5	863	44232.8	863	74700.7	863	80026.8
			863.5	28312.7	863.5	56441.8	863.5	44234.3	863.5	74710.5	863.5	80047
			864	28330.2	864	56456.6	864	44237.6	864	74724.5	864	80065.5
			864.5	28349.9	864.5	56465.2	864.5	44246.2	864.5	74741.7	864.5	80079.1
			865	28364.4	865	56468.3	865	44260.2	865	74756.4	865	80088.1
			865.5	28369.1	865.5	56464.2	865.5	44274.5	865.5	74762.5	865.5	80095.3
			866	28361.3	866	56448.5	866	44283	866	74754.4	866	80101.6
			866.5	28344	866.5	56418.9	866.5	44281.3	866.5	74731.9	866.5	80106.3
			867	28325.2	867	56381	867	44271.4	867	74702.3	867	80107.1
			867.5	28312.4	867.5	56344.1	867.5	44256.9	867.5	74673.9	867.5	80102.2
			868	28310.6	868	56320.5	868	44243.3	868	74655	868	80091.9
			868.5	28318.2	868.5	56316.1	868.5	44233.1	868.5	74648.1	868.5	80080
			869	28331.2	869	56332.7	869	44227.8	869	74652.3	869	80071.7
			869.5	28343.5	869.5	56362.1	869.5	44228.3	869.5	74661.5	869.5	80072.5
			870	28352.1	870	56393.2	870	44235.8	870	74668.9	870	80084.5
			870.5	28356.5	870.5	56415.7	870.5	44252.9	870.5	74669.7	870.5	80108.1
			871	28359.5	871	56424.3	871	44278.6	871	74663.9	871	80137.7
			871.5	28362.6	871.5	56419.3	871.5	44307.4	871.5	74654.6	871.5	80165.3
			872	28364.9	872	56402.3	872	44330.9	872	74646.9	872	80181.5
			872.5	28363.9	872.5	56379.8	872.5	44342.3	872.5	74644.6	872.5	80181.5
			873	28358.2	873	56358.9	873	44340.8	873	74649.3	873	80166.6
			873.5	28348.9	873.5	56349.1	873.5	44329.1	873.5	74660.9	873.5	80141.6
			874	28341.4	874	56356.7	874	44314.8	874	74677	874	80116.3
			874.5	28340.6	874.5	56382.4	874.5	44302.5	874.5	74695.8	874.5	80098.1
			875	28350	875	56423.4	875	44293.5	875	74716.7	875	80091.7
			875.5	28366.2	875.5	56466.4	875.5	44285.2	875.5	74738.8	875.5	80094.2
			876	28383.8	876	56499.8	876	44275.6	876	74760.8	876	80101
			876.5	28397	876.5	56512.2	876.5	44264	876.5	74778.5	876.5	80108.2
			877	28403.8	877	56505.9	877	44252.2	877	74787.9	877	80114.6
			877.5	28405.9	877.5	56488.1	877.5	44241.4	877.5	74785.8	877.5	80122.2
			878	28406.3	878	56467.8	878	44232.2	878	74769.7	878	80133.9
			878.5	28407.9	878.5	56451.4	878.5	44225.4	878.5	74744.6	878.5	80149.5
			879	28411.7	879	56438.7	879	44223.3	879	74716	879	80166.3
			879.5	28417.9	879.5	56425.5	879.5	44233.2	879.5	74690.8	879.5	80179.4
			880	28426.4	880	56409.7	880	44257.8	880	74673.9	880	80186.7
			880.5	28438	880.5	56394.4	880.5	44296.3	880.5	74668.4	880.5	80189.6
			881	28453.3	881	56389.6	881	44341.8	881	74679.2	881	80192.2
			881.5	28469.7	881.5	56401.9	881.5	44380.1	881.5	74703.8	881.5	80198.4
			882	28483.4	882	56432.8	882	44401.5	882	74739.4	882	80208.4
			882.5	28488.8	882.5	56476.6	882.5	44400	882.5	74778.3	882.5	80217.3
			883	28485.6	883	56518	883	44386	883	74808.6	883	80219.2
			883.5	28476.2	883.5	56546.3	883.5	44369.8	883.5	74820.6	883.5	80211.6
			884	28467	884	56554.6	884	44362.2	884	74807.9	884	80198.5
			884.5	28464.7	884.5	56550.1	884.5	44364.7	884.5	74781.2	884.5	80191
			885	28473.2	885	56541.1	885	44374.4	885	74753.8	885	80198.9
			885.5	28492	885.5	56536	885.5	44385.6	885.5	74742.3	885.5	80227.2
			886	28514.4	886	56537.5	886	44394.8	886	74750.7	886	80265.7
			886.5	28534	886.5	56544.7	886.5	44402.5	886.5	74774.5	886.5	80300.8
			887	28545.1	887	56556	887	44410.7	887	74801	887	80317.6
			887.5	28547.5	887.5	56571.2	887.5	44420.4	887.5	74819.7	887.5	80314.5
			888	28544.1	888	56592.2	888	44431.3	888	74829	888	80298.6
			888.5	28540.7	888.5	56620.1	888.5	44442.9	888.5	74837.4	888.5	80286.2
			889	28542.6	889	56651.4	889	44456.8	889	74855.2	889	80290.2
			889.5	28553.2	889.5	56680.1	889.5	44477.3	889.5	74887.5	889.5	80316.6
			890	28571.8	890	56700.2	890	44508.4	890	74927.9	890	80359.2
			890.5	28593.7	890.5	56711.4	890.5	44548.3	890.5	74963.5	890.5	80403.8
			891	28613.6	891	56717	891	44591.7	891	74982.4	891	80436.9
			891.5	28627	891.5	56724.1	891.5	44628.9	891.5	74981.6	891.5	80449.8
			892	28633.1	892	56736.6	892	44653	892	74969	892	80443.7
			892.5	28632.4	892.5	56754.3	892.5	44660.5	892.5	74955.2	892.5	80422.4
			893	28628.7	893	56770.8	893	44655.8	893	74950.2	893	80396.5
			893.5	28625.5	893.5	56779.9	893.5	44647.1	893.5	74957.5	893.5	80377.7
			894	28626.4	894	56776.4	894	44641.2	894	74978.1	894	80378.6
			894.5	28632.8	894.5	56762.5	894.5	44642.1	894.5	75008	894.5	80404.5
			895	28644.3	895	56744.2	895	44649.1	895	75042.2	895	80451.1
			895.5	28658.4	895.5	56729.1	895.5	44660.9	895.5	75074.4	895.5	80506.7
			896	28670.1	896	56723.4	896	44675.2	896	75097.9	896	80551.1
			896.5	28675	896.5	56729.3	896.5	44691	896.5	75109.2	896.5	80571
			897	28669.5	897	56747.4	897	44708.4	897	75108.2	897	80558.4
			897.5	28656.9	897.5	56772.4	897.5	44725.9	897.5	75104.1	897.5	80526.1
			898	28642.8	898	56798.5	898	44741.4	898	75106.3	898	80490.8
			898.5	28634.8	898.5	56820.1	898.5	44751.3	898.5	75121.1	898.5	80469.6
			899	28635.7	899	56835.5	899	44754.5	899	75142.2	899	80466.2
			899.5	28644	899.5	56846.9	899.5	44752	899.5	75157.4	899.5	80474.7
			900	28655.5	900	56859.4	900	44746.5	900	75150.4	900	80484.2
			900.5	28665.8	900.5	56877.4	900.5	44741.7	900.5	75120.4	900.5	80486.4
			901	28674.9	901	56901.2	901	44738.6	901	75076.7	901	80481.3
			901.5	28686.3	901.5	56926.4	901.5	44735.6	901.5	75038.9	901.5	80475.1
			902	28702.7	902	56945.4	902	44728.6	902	75023.1	902	80475.6
			902.5	28723.4	902.5	56953.1	902.5	44715.4	902.5	75034.3	902.5	80486.3
			903	28742.9	903	56947	903	44696.1	903	75069.5	903	80507.3
			903.5	28755.4	903.5	56935	903.5	44677.1	903.5	75110.3	903.5	80531.7
			904	28758.6	904	56924.1	904	44664.7	904	75145.4	904	80555
			904.5	28754.8	904.5	56921.7	904.5	44666	904.5	75168.1	904.5	80573.2
			905	28751.6	905	56927.5	905	44679.1	905	75183.4	905	80586.4
			905.5	28753.3	905.5	56938.2	905.5	44700.7	905.5	75197	905.5	80596.2
			906	28760.6	906	56948.5	906	44725.6	906	75214	906	80605.3
			906.5	28768.7	906.5	56954.2	906.5	44749.8	906.5	75234.3	906.5	80617
			907	28774.1	907	56954.7	907	44773.6	907	75255.8	907	80632.5
			907.5	28776.7	907.5	56951.9	907.5	44799.5	907.5	75275.3	907.5	80649.9
			908	28780.9	908	56950.7	908	44829.1	908	75291.8	908	80663.8
			908.5	28790.6	908.5	56955.5	908.5	44861.6	908.5	75304.9	908.5	80668.9
			909	28806.3	909	56970.8	909	44893.4	909	75314.8	909	80664
			909.5	28823.1	909.5	56996.7	909.5	44920.5	909.5	75321.8	909.5	80657.4
			910	28835.7	910	57032.8	910	44940.2	910	75326.3	910	80662
			910.5	28842.4	910.5	57076	910.5	44952.5	910.5	75330.5	910.5	80690.8
			911	28848	911	57120.8	911	44961	911	75338	911	80742.8
			911.5	28859.2	911.5	57163.2	911.5	44969.6	911.5	75354.1	911.5	80808.7
			912	28880.3	912	57200.7	912	44982.6	912	75382.7	912	80869.2
			912.5	28907.4	912.5	57233.4	912.5	45002.9	912.5	75422.1	912.5	80909.5
			913	28932.7	913	57261.8	913	45033	913	75468.6	913	80922.6
			913.5	28948.5	913.5	57286.5	913.5	45072.8	913.5	75514.3	913.5	80914.9
			914	28954.3	914	57308.1	914	45118.2	914	75552.2	914	80899.3
			914.5	28955.5	914.5	57326	914.5	45163.6	914.5	75576.5	914.5	80884.3
			915	28962	915	57340.3	915	45201.7	915	75586.3	915	80871.8
			915.5	28978.6	915.5	57351.6	915.5	45228.1	915.5	75585.4	915.5	80859.8
			916	29004.7	916	57359.7	916	45239.7	916	75576.5	916	80848.6
			916.5	29031.3	916.5	57364.3	916.5	45239.3	916.5	75563.1	916.5	80843.9
			917	29049.4	917	57365.7	917	45231.6	917	75547.6	917	80852.8
			917.5	29051.4	917.5	57364.4	917.5	45219.4	917.5	75531.5	917.5	80882
			918	29038.6	918	57362.5	918	45204.2	918	75517.5	918	80925.1
			918.5	29017	918.5	57361.4	918.5	45184.8	918.5	75507.2	918.5	80969
			919	28994.1	919	57358.7	919	45159.2	919	75501.5	919	80997.2
			919.5	28976.8	919.5	57348.8	919.5	45128.2	919.5	75497	919.5	81001.9
			920	28968.5	920	57325.5	920	45095.1	920	75489.1	920	80985
			920.5	28972.5	920.5	57283.9	920.5	45065.2	920.5	75474.1	920.5	80953.1
			921	28987	921	57231.9	921	45043.3	921	75455.1	921	80919.6
			921.5	29009.5	921.5	57182.7	921.5	45031.5	921.5	75440.1	921.5	80893.6
			922	29036.6	922	57155.7	922	45030.7	922	75441.7	922	80884.6
			922.5	29063.1	922.5	57159.1	922.5	45036	922.5	75463.5	922.5	80894.4
			923	29085.8	923	57191.2	923	45043.6	923	75501.9	923	80922.4
			923.5	29101.9	923.5	57244.1	923.5	45050.6	923.5	75546.4	923.5	80967.1
			924	29113	924	57299.3	924	45056.4	924	75582.9	924	81017.5
			924.5	29121.5	924.5	57346.8	924.5	45062.6	924.5	75604.9	924.5	81064.4
			925	29130.6	925	57380.8	925	45070.9	925	75612.1	925	81098.1
			925.5	29142.1	925.5	57405.3	925.5	45081.1	925.5	75615.1	925.5	81119.1
			926	29156.7	926	57422.8	926	45091.1	926	75620.5	926	81131.5
			926.5	29173.3	926.5	57431.8	926.5	45097.1	926.5	75629.6	926.5	81141.5
			927	29189.8	927	57431.4	927	45098.3	927	75636.3	927	81153.5
			927.5	29204.5	927.5	57421.5	927.5	45096.1	927.5	75634.4	927.5	81167.2
			928	29215.7	928	57406.9	928	45095.7	928	75621.4	928	81179.6
			928.5	29224.2	928.5	57397.8	928.5	45102.9	928.5	75605.8	928.5	81190
			929	29230.4	929	57403	929	45121.5	929	75598	929	81201.5
			929.5	29234.7	929.5	57427	929.5	45152.4	929.5	75608.2	929.5	81220.6
			930	29237.4	930	57461.2	930	45188.5	930	75632.9	930	81249.1
			930.5	29238.5	930.5	57495.7	930.5	45222.8	930.5	75663	930.5	81283.4
			931	29239	931	57520.3	931	45247.8	931	75684.5	931	81313.3
			931.5	29241	931.5	57534.3	931.5	45262.2	931.5	75690.9	931.5	81330.2
			932	29247.9	932	57541.5	932	45267.4	932	75683.9	932	81331.1
			932.5	29262.5	932.5	57548.8	932.5	45268.7	932.5	75674.8	932.5	81323.8
			933	29283.4	933	57559.3	933	45271.5	933	75676.6	933	81322.1
			933.5	29307.1	933.5	57570.2	933.5	45278.3	933.5	75697.3	933.5	81337.2
			934	29328.2	934	57575.2	934	45287.8	934	75735.5	934	81371
			934.5	29343.6	934.5	57572	934.5	45296.5	934.5	75779.6	934.5	81412.5
			935	29353.8	935	57564	935	45301.8	935	75818.8	935	81449
			935.5	29363.8	935.5	57562.4	935.5	45304.5	935.5	75845.9	935.5	81471.3
			936	29378.6	936	57577.6	936	45308.7	936	75863.1	936	81482.3
			936.5	29400.6	936.5	57616.9	936.5	45319.6	936.5	75875.4	936.5	81490.8
			937	29425.5	937	57674.1	937	45339.2	937	75889.5	937	81506.6
			937.5	29446.4	937.5	57733.4	937.5	45363.6	937.5	75907.2	937.5	81531.2
			938	29457.2	938	57776.6	938	45386.6	938	75927.2	938	81559.2
			938.5	29458.4	938.5	57792.2	938.5	45402.2	938.5	75946.4	938.5	81581.9
			939	29456.4	939	57782.5	939	45409.6	939	75964.4	939	81596
			939.5	29459.8	939.5	57757.4	939.5	45412.3	939.5	75982.5	939.5	81604.9
			940	29473.4	940	57736	940	45417.6	940	76002.7	940	81617
			940.5	29495	940.5	57731.3	940.5	45430.4	940.5	76023.9	940.5	81636.4
			941	29517.6	941	57750.2	941	45453	941	76041.1	941	81661.1
			941.5	29532.7	941.5	57783.6	941.5	45481.8	941.5	76048.1	941.5	81682.3
			942	29537.2	942	57818.1	942	45512.4	942	76042.4	942	81693.8
			942.5	29531.8	942.5	57840.6	942.5	45540.2	942.5	76023.7	942.5	81695.3
			943	29523.9	943	57848.2	943	45562.5	943	76000.4	943	81696.4
			943.5	29518.9	943.5	57846.8	943.5	45577.1	943.5	75980.9	943.5	81706.2
			944	29518.9	944	57846.4	944	45579.9	944	75974.4	944	81730.2
			944.5	29520.2	944.5	57854.4	944.5	45571.4	944.5	75982.8	944.5	81760.8
			945	29518.6	945	57870.4	945	45554.3	945	76003.6	945	81787.7
			945.5	29511.8	945.5	57887.5	945.5	45534.6	945.5	76031.6	945.5	81800.5
			946	29503.8	946	57897.7	946	45520.8	946	76057.3	946	81800.9
			946.5	29500.8	946.5	57899	946.5	45517.7	946.5	76074	946.5	81795.9
			947	29512.3	947	57896	947	45527.2	947	76076.3	947	81795.1
			947.5	29538.5	947.5	57898.7	947.5	45542.4	947.5	76070	947.5	81802.2
			948	29575.8	948	57913.3	948	45558.2	948	76063.5	948	81816.2
			948.5	29615.5	948.5	57940.9	948.5	45571.6	948.5	76070.1	948.5	81833.9
			949	29647	949	57971.8	949	45585.3	949	76094.1	949	81852.9
			949.5	29664.3	949.5	57997.2	949.5	45602.8	949.5	76134.1	949.5	81874
			950	29664.2	950	58010.5	950	45626.4	950	76181.5	950	81898.4
			950.5	29654.1	950.5	58015.1	950.5	45651.9	950.5	76224	950.5	81924.1
			951	29640.7	951	58016.8	951	45673.6	951	76256	951	81947.9
			951.5	29631.2	951.5	58021.2	951.5	45684.9	951.5	76278.6	951.5	81967.9
			952	29629	952	58029.5	952	45686.5	952	76300.1	952	81988.2
			952.5	29635.2	952.5	58040	952.5	45681.3	952.5	76325.2	952.5	82015.6
			953	29650.3	953	58051.4	953	45674.4	953	76352	953	82055.6
			953.5	29672.6	953.5	58065.6	953.5	45670	953.5	76372.9	953.5	82102.2
			954	29701.7	954	58086.6	954	45669.8	954	76381.9	954	82145.1
			954.5	29735.5	954.5	58117	954.5	45675.8	954.5	76379.7	954.5	82172.8
			955	29768.8	955	58152.3	955	45688.3	955	76376.8	955	82186.8
			955.5	29795.1	955.5	58184.9	955.5	45708.1	955.5	76385.4	955.5	82198.2
			956	29807.4	956	58207	956	45733.4	956	76413.3	956	82225.3
			956.5	29805.4	956.5	58219	956.5	45758.1	956.5	76455.4	956.5	82275.6
			957	29791.8	957	58226.7	957	45775.8	957	76501.6	957	82345.3
			957.5	29775.3	957.5	58239.8	957.5	45782.8	957.5	76538.8	957.5	82414.5
			958	29764.8	958	58262.2	958	45782.2	958	76561	958	82462.6
			958.5	29766.9	958.5	58290	958.5	45781.4	958.5	76566.9	958.5	82475.4
			959	29781.4	959	58311.8	959	45788.9	959	76561.7	959	82456.1
			959.5	29801.5	959.5	58318.7	959.5	45807.8	959.5	76552.5	959.5	82421.8
			960	29819.3	960	58308	960	45836	960	76544.9	960	82389.6
			960.5	29827.6	960.5	58289.6	960.5	45865.3	960.5	76543.4	960.5	82372.7
			961	29825.1	961	58277.2	961	45887.3	961	76550.9	961	82374.4
			961.5	29813.9	961.5	58282.4	961.5	45895.8	961.5	76570.1	961.5	82395.4
			962	29800.4	962	58305.7	962	45891.3	962	76598.8	962	82430.7
			962.5	29790.4	962.5	58338.6	962.5	45878.8	962.5	76631.8	962.5	82475
			963	29788.6	963	58371.1	963	45864.7	963	76663.1	963	82524
			963.5	29795.3	963.5	58397	963.5	45856.3	963.5	76688.7	963.5	82571.5
			964	29808.7	964	58416.8	964	45857.5	964	76709.7	964	82613
			964.5	29828.2	964.5	58433.7	964.5	45871	964.5	76730	964.5	82645
			965	29852.6	965	58449.8	965	45892.5	965	76753.5	965	82669.1
			965.5	29882.4	965.5	58462.6	965.5	45915.8	965.5	76779.4	965.5	82688.9
			966	29918.6	966	58466.7	966	45934.8	966	76802.2	966	82707
			966.5	29958.6	966.5	58462.1	966.5	45947.5	966.5	76815.7	966.5	82724.8
			967	29997.4	967	58454.6	967	45956.8	967	76817.8	967	82741.1
			967.5	30026.4	967.5	58457.2	967.5	45968.9	967.5	76812.4	967.5	82752.9
			968	30040.5	968	58478.4	968	45987.7	968	76809.4	968	82759
			968.5	30038.4	968.5	58518.4	968.5	46012.1	968.5	76815.8	968.5	82759.3
			969	30021.6	969	58568.7	969	46036.2	969	76835	969	82754.7
			969.5	30000.6	969.5	58612.2	969.5	46053.6	969.5	76859.5	969.5	82749.4
			970	29984.2	970	58638.3	970	46062.7	970	76881	970	82747.7
			970.5	29981.2	970.5	58641.1	970.5	46067.7	970.5	76890.9	970.5	82757.2
			971	29991.1	971	58633.6	971	46077.9	971	76891.1	971	82780
			971.5	30010.4	971.5	58628	971.5	46099.8	971.5	76887.1	971.5	82816.6
			972	30032.8	972	58636.5	972	46136.3	972	76889	972	82865.2
			972.5	30051.5	972.5	58657.9	972.5	46178.6	972.5	76902.4	972.5	82917.4
			973	30063.5	973	58685.8	973	46217.5	973	76928.6	973	82967.2
			973.5	30068.5	973.5	58711	973.5	46242.6	973.5	76964	973.5	83009.3
			974	30071.8	974	58729.8	974	46252.4	974	77000.2	974	83043.2
			974.5	30078.3	974.5	58745.1	974.5	46248.8	974.5	77031.9	974.5	83069.6
			975	30093.4	975	58764.5	975	46237.8	975	77056.7	975	83090.4
			975.5	30117.5	975.5	58792.1	975.5	46228.5	975.5	77078.6	975.5	83109.7
			976	30149.3	976	58826.8	976	46228.1	976	77103.3	976	83132.5
			976.5	30184.5	976.5	58861.5	976.5	46243.3	976.5	77137.7	976.5	83165.7
			977	30217.9	977	58889.3	977	46273.5	977	77184.1	977	83211.9
			977.5	30245.3	977.5	58908.4	977.5	46316.9	977.5	77242	977.5	83270
			978	30263.6	978	58924.4	978	46366.7	978	77306	978	83331.1
			978.5	30272.8	978.5	58946.1	978.5	46414.4	978.5	77367.4	978.5	83381.8
			979	30272.8	979	58979.9	979	46453.7	979	77418.1	979	83409.8
			979.5	30265	979.5	59024.6	979.5	46482.9	979.5	77453.1	979.5	83411.2
			980	30254.5	980	59071.4	980	46506.6	980	77475.1	980	83397.5
			980.5	30248.4	980.5	59110.4	980.5	46530.6	980.5	77488.9	980.5	83385.8
			981	30255.5	981	59136	981	46558.8	981	77501.3	981	83393.7
			981.5	30279.8	981.5	59150.6	981.5	46589.9	981.5	77516	981.5	83426.3
			982	30322.3	982	59159.3	982	46617.9	982	77532.4	982	83479.7
			982.5	30374.5	982.5	59169.4	982.5	46635.6	982.5	77547.8	982.5	83538.3
			983	30424	983	59184.4	983	46640.1	983	77561.2	983	83586.8
			983.5	30458.4	983.5	59205	983.5	46632.3	983.5	77576	983.5	83615.4
			984	30472.7	984	59228	984	46620.7	984	77598.5	984	83627.2
			984.5	30471.1	984.5	59249.5	984.5	46614.6	984.5	77632.3	984.5	83633.3
			985	30461.1	985	59265.3	985	46622.4	985	77676.6	985	83646.6
			985.5	30452.8	985.5	59274	985.5	46643.9	985.5	77721.4	985.5	83675
			986	30451.2	986	59277.5	986	46673.2	986	77755.9	986	83717.9
			986.5	30457.1	986.5	59280.7	986.5	46701.4	986.5	77771	986.5	83770.6
			987	30467	987	59291	987	46721.6	987	77771.1	987	83823.7
			987.5	30477.9	987.5	59313.3	987.5	46733.2	987.5	77767.4	987.5	83871.4
			988	30489.9	988	59350.5	988	46740.9	988	77774.7	988	83910.6
			988.5	30505.6	988.5	59396.2	988.5	46754.1	988.5	77800	988.5	83944.3
			989	30527.7	989	59443.6	989	46779.7	989	77841.2	989	83976
			989.5	30558.6	989.5	59487.2	989.5	46823.6	989.5	77890.9	989.5	84009.2
			990	30595.4	990	59528.7	990	46881.1	990	77938.5	990	84044.8
			990.5	30633.7	990.5	59573.4	990.5	46946.5	990.5	77980.3	990.5	84082
			991	30667.5	991	59628.3	991	47012.8	991	78017.8	991	84118.8
			991.5	30694.1	991.5	59691.7	991.5	47073.9	991.5	78057.2	991.5	84153.5
			992	30713.4	992	59757	992	47125.5	992	78102.1	992	84185.4
			992.5	30729.3	992.5	59813	992.5	47162.4	992.5	78153.4	992.5	84216
			993	30748.3	993	59856.3	993	47186.8	993	78207.5	993	84249.1
			993.5	30773.7	993.5	59888.8	993.5	47200.9	993.5	78262.7	993.5	84288
			994	30805.8	994	59916.8	994	47209.1	994	78320	994	84336.7
			994.5	30837.7	994.5	59946.5	994.5	47218.1	994.5	78380.9	994.5	84392.9
			995	30862.8	995	59977.6	995	47231.1	995	78445.3	995	84454.1
			995.5	30875.6	995.5	60004.8	995.5	47247.4	995.5	78508.3	995.5	84517.2
			996	30880.8	996	60024.4	996	47262.1	996	78562.2	996	84581
			996.5	30886.3	996.5	60037.5	996.5	47271.1	996.5	78600	996.5	84647.1
			997	30902	997	60050.5	997	47273.2	997	78617.8	997	84718.1
			997.5	30928.9	997.5	60070.8	997.5	47273.6	997.5	78624.7	997.5	84791.9
			998	30961.7	998	60100.5	998	47278.2	998	78631.4	998	84862.5
			998.5	30987.8	998.5	60135.1	998.5	47291.2	998.5	78651.4	998.5	84918.9
			999	30998.1	999	60165.9	999	47309.6	999	78688.2	999	84956.5
			999.5	30989.4	999.5	60186.9	999.5	47327.5	999.5	78738.5	999.5	84975.2
			1000	30968	1000	60198	1000	47337.2	1000	78788.6	1000	84983.3
			1000.5	30946.4	1000.5	60205.5	1000.5	47336.8	1000.5	78823.1	1000.5	84992.9
			1001	30933.6	1001	60214.2	1001	47328.4	1001	78828.7	1001	85009.3
			1001.5	30932.8	1001.5	60223.8	1001.5	47317.8	1001.5	78801.1	1001.5	85027.2
			1002	30938.7	1002	60228.8	1002	47310.3	1002	78751.6	1002	85033.7
			1002.5	30945.1	1002.5	60221.8	1002.5	47308.2	1002.5	78694.6	1002.5	85015.4
			1003	30947.5	1003	60200.6	1003	47310.2	1003	78648.6	1003	84968.7
			1003.5	30946.2	1003.5	60172.4	1003.5	47313.7	1003.5	78624.5	1003.5	84907.6
			1004	30944.5	1004	60148.9	1004	47317.2	1004	78626.8	1004	84852
			1004.5	30946.3	1004.5	60140	1004.5	47320.9	1004.5	78648.3	1004.5	84821
			1005	30953.1	1005	60146.2	1005	47325.6	1005	78675.5	1005	84818.5
			1005.5	30965.6	1005.5	60160.8	1005.5	47331.3	1005.5	78695.2	1005.5	84839.9
			1006	30981.5	1006	60170.8	1006	47337	1006	78698.4	1006	84868.6
			1006.5	30997.7	1006.5	60167.8	1006.5	47341.2	1006.5	78684.4	1006.5	84890.3
			1007	31009.4	1007	60149.7	1007	47342.1	1007	78656.7	1007	84897
			1007.5	31013.3	1007.5	60126.9	1007.5	47339.8	1007.5	78626.1	1007.5	84891.6
			1008	31009	1008	60112.9	1008	47335.9	1008	78603.7	1008	84882.3
			1008.5	30999.8	1008.5	60120.4	1008.5	47333.6	1008.5	78602	1008.5	84878.8
			1009	30994.3	1009	60150	1009	47337.5	1009	78625.6	1009	84887.6
			1009.5	30999.6	1009.5	60193.4	1009.5	47350.5	1009.5	78672.4	1009.5	84911.3
			1010	31021.8	1010	60239.3	1010	47375.5	1010	78736.8	1010	84953.8
			1010.5	31055.8	1010.5	60278	1010.5	47408.2	1010.5	78802.5	1010.5	85012.6
			1011	31092.7	1011	60307.9	1011	47442	1011	78855.2	1011	85084.1
			1011.5	31121.2	1011.5	60332.5	1011.5	47468.4	1011.5	78879.7	1011.5	85162.2
			1012	31136.3	1012	60358.1	1012	47484.3	1012	78877.2	1012	85235.6
			1012.5	31139.5	1012.5	60386.7	1012.5	47491.4	1012.5	78856.7	1012.5	85293.3
			1013	31136.4	1013	60415.9	1013	47496.4	1013	78834.1	1013	85320.9
			1013.5	31135.3	1013.5	60440.6	1013.5	47506.9	1013.5	78825.5	1013.5	85318.3
			1014	31139.6	1014	60458	1014	47525.8	1014	78837.4	1014	85290
			1014.5	31148.8	1014.5	60467.5	1014.5	47550	1014.5	78868.9	1014.5	85246.7
			1015	31157.9	1015	60472.2	1015	47570.4	1015	78904.9	1015	85208
			1015.5	31163.8	1015.5	60473.2	1015.5	47580.4	1015.5	78935.2	1015.5	85187
			1016	31165.5	1016	60468.8	1016	47575.3	1016	78952.5	1016	85196.6
			1016.5	31166.4	1016.5	60460.7	1016.5	47562	1016.5	78960.7	1016.5	85230.2
			1017	31170.7	1017	60453.2	1017	47547.8	1017	78965.2	1017	85280.1
			1017.5	31183.7	1017.5	60456.9	1017.5	47542.4	1017.5	78971.4	1017.5	85335.8
			1018	31205.9	1018	60478.3	1018	47549.4	1018	78981.2	1018	85388.8
			1018.5	31236.4	1018.5	60518.7	1018.5	47570.1	1018.5	78995.1	1018.5	85437.5
			1019	31271.8	1019	60571.1	1019	47604.2	1019	79014.6	1019	85483.9
			1019.5	31306	1019.5	60619.7	1019.5	47646.7	1019.5	79041.5	1019.5	85529.5
			1020	31333.9	1020	60653.7	1020	47694.8	1020	79077.5	1020	85570.5
			1020.5	31351.2	1020.5	60670.2	1020.5	47745.7	1020.5	79120.9	1020.5	85596.6
			1021	31359.6	1021	60681.2	1021	47795.8	1021	79163.9	1021	85603.2
			1021.5	31362.6	1021.5	60699.8	1021.5	47842.1	1021.5	79198.7	1021.5	85590.5
			1022	31366.4	1022	60736.6	1022	47880.8	1022	79220	1022	85570.1
			1022.5	31376.2	1022.5	60787.5	1022.5	47910.8	1022.5	79232.8	1022.5	85559.6
			1023	31395.1	1023	60842.2	1023	47930.7	1023	79245.6	1023	85572.5
			1023.5	31421.7	1023.5	60886.3	1023.5	47941.6	1023.5	79268.7	1023.5	85611
			1024	31449.8	1024	60912.6	1024	47947.8	1024	79304	1024	85660.7
			1024.5	31471.9	1024.5	60919	1024.5	47953.5	1024.5	79347.1	1024.5	85705
			1025	31481.6	1025	60910.4	1025	47962.5	1025	79387.4	1025	85732.5
			1025.5	31478.8	1025.5	60894.4	1025.5	47975	1025.5	79416.6	1025.5	85746.7
			1026	31467	1026	60876.7	1026	47988.8	1026	79430.3	1026	85758
			1026.5	31455.3	1026.5	60863.8	1026.5	47999.8	1026.5	79430.4	1026.5	85778.4
			1027	31452.3	1027	60861.7	1027	48006.2	1027	79423.1	1027	85810.1
			1027.5	31464	1027.5	60876.8	1027.5	48009.9	1027.5	79413.7	1027.5	85846.9
			1028	31488.7	1028	60908.8	1028	48017.4	1028	79407.3	1028	85876.6
			1028.5	31518.1	1028.5	60949.4	1028.5	48034.3	1028.5	79407.3	1028.5	85891.9
			1029	31543.3	1029	60985.9	1029	48064.3	1029	79417.8	1029	85891.6
			1029.5	31558.9	1029.5	61006.7	1029.5	48102.6	1029.5	79439.6	1029.5	85885.5
			1030	31567	1030	61010.1	1030	48140.5	1030	79470.2	1030	85885
			1030.5	31575.6	1030.5	61003.2	1030.5	48168.3	1030.5	79505.1	1030.5	85900.8
			1031	31594.5	1031	61002.7	1031	48182.6	1031	79536.7	1031	85933.6
			1031.5	31628.1	1031.5	61021.2	1031.5	48186.6	1031.5	79559.8	1031.5	85977.3
			1032	31675.8	1032	61065.2	1032	48186	1032	79570.7	1032	86021.8
			1032.5	31726.9	1032.5	61123.7	1032.5	48187.4	1032.5	79573.7	1032.5	86056.6
			1033	31770.4	1033	61181.1	1033	48192.7	1033	79575.5	1033	86077
			1033.5	31795.8	1033.5	61221.2	1033.5	48201.8	1033.5	79585.8	1033.5	86083.1
			1034	31804.1	1034	61241.6	1034	48213.2	1034	79611	1034	86085.5
			1034.5	31802.7	1034.5	61250.8	1034.5	48228.2	1034.5	79651.6	1034.5	86093.9
			1035	31802.1	1035	61263.6	1035	48251.2	1035	79704.2	1035	86115.7
			1035.5	31810.8	1035.5	61291.1	1035.5	48283	1035.5	79757.2	1035.5	86147.1
			1036	31831.7	1036	61334.6	1036	48320.8	1036	79801.7	1036	86180.4
			1036.5	31863.1	1036.5	61387.2	1036.5	48357.7	1036.5	79830.7	1036.5	86206.5
			1037	31896.9	1037	61433.9	1037	48386	1037	79849.9	1037	86223.6
			1037.5	31927.6	1037.5	61465.1	1037.5	48402.8	1037.5	79868.2	1037.5	86234.9
			1038	31951.3	1038	61474.4	1038	48409.7	1038	79897.6	1038	86247.6
			1038.5	31970.5	1038.5	61471.4	1038.5	48417.1	1038.5	79938.9	1038.5	86266.5
			1039	31987.4	1039	61465.5	1039	48433.2	1039	79985.9	1039	86292.2
			1039.5	32002.1	1039.5	61467.1	1039.5	48465.2	1039.5	80022.9	1039.5	86323.6
			1040	32012.5	1040	61478.7	1040	48508.6	1040	80038.8	1040	86358.5
			1040.5	32015.2	1040.5	61498.7	1040.5	48556.7	1040.5	80030.2	1040.5	86397.1
			1041	32008.1	1041	61522.5	1041	48597.9	1041	80003.7	1041	86438.4
			1041.5	31997.6	1041.5	61544.8	1041.5	48623.8	1041.5	79978.1	1041.5	86476.8
			1042	31992.4	1042	61562.8	1042	48629.3	1042	79967.9	1042	86503.1
			1042.5	32003.2	1042.5	61574.6	1042.5	48612.6	1042.5	79983.5	1042.5	86507.2
			1043	32030.2	1043	61581.2	1043	48583.7	1043	80018.2	1043	86493.3
			1043.5	32067.8	1043.5	61583.8	1043.5	48553.4	1043.5	80063	1043.5	86473.2
			1044	32103.9	1044	61587.4	1044	48535.3	1044	80106.6	1044	86465.4
			1044.5	32129.5	1044.5	61597.9	1044.5	48535.6	1044.5	80143.1	1044.5	86477.4
[truncated: 991 more rows]

## Sheet: Figure 1d
Figure 1d
			T-phase		tT-phase (PMMA)		tT-phase (device)
		10	705	10	703	10	809
		10.01	662	10.01	682	10.01	850
		10.02	682	10.02	667	10.02	870
		10.03	695	10.03	624	10.03	829
		10.04	715	10.04	649	10.04	893
		10.05	777	10.05	661	10.05	885
		10.06	708	10.06	700	10.06	870
		10.07	697	10.07	616	10.07	900
		10.08	692	10.08	630	10.08	893
		10.09	664	10.09	630	10.09	911
		10.1	714	10.1	692	10.1	876
		10.11	676	10.11	641	10.11	878
		10.12	687	10.12	687	10.12	918
		10.13	674	10.13	659	10.13	829
		10.14	704	10.14	650	10.14	857
		10.15	650	10.15	630	10.15	886
		10.16	687	10.16	646	10.16	812
		10.17	672	10.17	702	10.17	852
		10.18	694	10.18	655	10.18	858
		10.19	699	10.19	675	10.19	887
		10.2	683	10.2	719	10.2	857
		10.21	658	10.21	655	10.21	905
		10.22	723	10.22	667	10.22	913
		10.23	682	10.23	669	10.23	825
		10.24	716	10.24	722	10.24	855
		10.25	715	10.25	622	10.25	895
		10.26	706	10.26	632	10.26	849
		10.27	680	10.27	636	10.27	900
		10.28	689	10.28	657	10.28	831
		10.29	728	10.29	658	10.29	838
		10.3	710	10.3	712	10.3	919
		10.31	651	10.31	646	10.31	874
		10.32	694	10.32	631	10.32	861
		10.33	688	10.33	645	10.33	869
		10.34	672	10.34	683	10.34	846
		10.35	702	10.35	676	10.35	921
		10.36	688	10.36	702	10.36	829
		10.37	694	10.37	671	10.37	857
		10.38	675	10.38	656	10.38	852
		10.39	699	10.39	678	10.39	884
		10.4	689	10.4	708	10.4	847
		10.41	672	10.41	628	10.41	899
		10.42	720	10.42	632	10.42	817
		10.43	705	10.43	653	10.43	834
		10.44	652	10.44	658	10.44	838
		10.45	676	10.45	655	10.45	881
		10.46	658	10.46	645	10.46	859
		10.47	718	10.47	667	10.47	860
		10.48	706	10.48	623	10.48	890
		10.49	718	10.49	614	10.49	906
		10.5	696	10.5	638	10.5	841
		10.51	658	10.51	652	10.51	809
		10.52	622	10.52	633	10.52	837
		10.53	681	10.53	692	10.53	848
		10.54	631	10.54	668	10.54	858
		10.55	710	10.55	662	10.55	877
		10.56	670	10.56	648	10.56	871
		10.57	716	10.57	661	10.57	875
		10.58	680	10.58	639	10.58	875
		10.59	642	10.59	648	10.59	839
		10.6	678	10.6	617	10.6	876
		10.61	688	10.61	667	10.61	835
		10.62	686	10.62	640	10.62	844
		10.63	669	10.63	631	10.63	853
		10.64	650	10.64	640	10.64	817
		10.65	639	10.65	606	10.65	838
		10.66	707	10.66	619	10.66	859
		10.67	689	10.67	644	10.67	822
		10.68	707	10.68	614	10.68	843
		10.69	669	10.69	636	10.69	789
		10.7	657	10.7	662	10.7	874
		10.71	653	10.71	636	10.71	867
		10.72	694	10.72	640	10.72	792
		10.73	683	10.73	622	10.73	866
		10.74	727	10.74	650	10.74	813
		10.75	639	10.75	622	10.75	844
		10.76	682	10.76	668	10.76	843
		10.77	712	10.77	622	10.77	852
		10.78	666	10.78	671	10.78	864
		10.79	669	10.79	651	10.79	841
		10.8	679	10.8	641	10.8	868
		10.81	643	10.81	611	10.81	850
		10.82	617	10.82	625	10.82	905
		10.83	702	10.83	654	10.83	904
		10.84	655	10.84	620	10.84	937
		10.85	641	10.85	640	10.85	930
		10.86	646	10.86	648	10.86	945
		10.87	702	10.87	668	10.87	1064
		10.88	645	10.88	623	10.88	997
		10.89	695	10.89	675	10.89	989
		10.9	694	10.9	643	10.9	1002
		10.91	636	10.91	654	10.91	968
		10.92	667	10.92	610	10.92	930
		10.93	666	10.93	625	10.93	933
		10.94	666	10.94	643	10.94	968
		10.95	676	10.95	645	10.95	932
		10.96	654	10.96	674	10.96	903
		10.97	655	10.97	630	10.97	838
		10.98	674	10.98	598	10.98	876
		10.99	617	10.99	607	10.99	866
		11	641	11	623	11	855
		11.01	653	11.01	603	11.01	823
		11.02	637	11.02	629	11.02	864
		11.03	688	11.03	604	11.03	844
		11.04	675	11.04	658	11.04	887
		11.05	709	11.05	603	11.05	844
		11.06	689	11.06	604	11.06	827
		11.07	683	11.07	603	11.07	819
		11.08	655	11.08	616	11.08	826
		11.09	645	11.09	637	11.09	881
		11.1	638	11.1	635	11.1	867
		11.11	682	11.11	664	11.11	792
		11.12	682	11.12	639	11.12	827
		11.13	677	11.13	601	11.13	890
		11.14	691	11.14	636	11.14	820
		11.15	666	11.15	589	11.15	799
		11.16	659	11.16	597	11.16	810
		11.17	693	11.17	618	11.17	826
		11.18	669	11.18	633	11.18	830
		11.19	651	11.19	615	11.19	841
		11.2	662	11.2	610	11.2	824
		11.21	646	11.21	586	11.21	787
		11.22	638	11.22	591	11.22	836
		11.23	622	11.23	640	11.23	795
		11.24	631	11.24	657	11.24	830
		11.25	669	11.25	592	11.25	873
		11.26	661	11.26	643	11.26	858
		11.27	668	11.27	670	11.27	790
		11.28	624	11.28	599	11.28	814
		11.29	678	11.29	632	11.29	843
		11.3	648	11.3	624	11.3	850
		11.31	649	11.31	617	11.31	801
		11.32	690	11.32	627	11.32	850
		11.33	629	11.33	662	11.33	861
		11.34	639	11.34	625	11.34	802
		11.35	620	11.35	644	11.35	847
		11.36	654	11.36	629	11.36	821
		11.37	646	11.37	585	11.37	838
		11.38	620	11.38	613	11.38	806
		11.39	648	11.39	606	11.39	802
		11.4	689	11.4	590	11.4	804
		11.41	677	11.41	651	11.41	810
		11.42	645	11.42	637	11.42	798
		11.43	665	11.43	615	11.43	786
		11.44	665	11.44	586	11.44	844
		11.45	658	11.45	586	11.45	817
		11.46	641	11.46	586	11.46	824
		11.47	664	11.47	606	11.47	831
		11.48	659	11.48	565	11.48	787
		11.49	607	11.49	650	11.49	821
		11.5	632	11.5	635	11.5	797
		11.51	669	11.51	663	11.51	792
		11.52	609	11.52	649	11.52	824
		11.53	639	11.53	648	11.53	768
		11.54	671	11.54	598	11.54	803
		11.55	646	11.55	602	11.55	826
		11.56	678	11.56	613	11.56	788
		11.57	640	11.57	597	11.57	802
		11.58	670	11.58	614	11.58	833
		11.59	662	11.59	676	11.59	842
		11.6	653	11.6	637	11.6	801
		11.61	688	11.61	603	11.61	796
		11.62	669	11.62	640	11.62	807
		11.63	615	11.63	616	11.63	782
		11.64	586	11.64	594	11.64	866
		11.65	600	11.65	606	11.65	843
		11.66	654	11.66	633	11.66	812
		11.67	639	11.67	618	11.67	792
		11.68	700	11.68	598	11.68	798
		11.69	659	11.69	612	11.69	810
		11.7	668	11.7	596	11.7	810
		11.71	644	11.71	645	11.71	809
		11.72	664	11.72	680	11.72	808
		11.73	709	11.73	625	11.73	819
		11.74	682	11.74	597	11.74	830
		11.75	687	11.75	630	11.75	844
		11.76	661	11.76	622	11.76	818
		11.77	641	11.77	589	11.77	801
		11.78	627	11.78	622	11.78	825
		11.79	651	11.79	614	11.79	883
		11.8	702	11.8	615	11.8	840
		11.81	665	11.81	588	11.81	822
		11.82	640	11.82	588	11.82	804
		11.83	642	11.83	653	11.83	809
		11.84	624	11.84	641	11.84	785
		11.85	627	11.85	631	11.85	808
		11.86	619	11.86	630	11.86	783
		11.87	646	11.87	637	11.87	827
		11.88	639	11.88	633	11.88	765
		11.89	672	11.89	664	11.89	825
		11.9	674	11.9	612	11.9	783
		11.91	642	11.91	619	11.91	777
		11.92	649	11.92	663	11.92	783
		11.93	632	11.93	599	11.93	815
		11.94	699	11.94	586	11.94	796
		11.95	649	11.95	651	11.95	772
		11.96	663	11.96	609	11.96	824
		11.97	676	11.97	601	11.97	783
		11.98	681	11.98	632	11.98	784
		11.99	637	11.99	611	11.99	807
		12	622	12	613	12	808
		12.01	623	12.01	620	12.01	802
		12.02	622	12.02	615	12.02	831
		12.03	629	12.03	638	12.03	805
		12.04	610	12.04	635	12.04	843
		12.05	663	12.05	622	12.05	826
		12.06	669	12.06	635	12.06	823
		12.07	649	12.07	630	12.07	750
		12.08	633	12.08	645	12.08	813
		12.09	693	12.09	618	12.09	791
		12.1	691	12.1	630	12.1	733
		12.11	670	12.11	611	12.11	728
		12.12	683	12.12	637	12.12	805
		12.13	707	12.13	610	12.13	790
		12.14	651	12.14	616	12.14	787
		12.15	640	12.15	590	12.15	802
		12.16	640	12.16	611	12.16	786
		12.17	672	12.17	597	12.17	858
		12.18	655	12.18	613	12.18	799
		12.19	638	12.19	605	12.19	827
		12.2	629	12.2	613	12.2	783
		12.21	664	12.21	615	12.21	824
		12.22	661	12.22	672	12.22	827
		12.23	671	12.23	603	12.23	797
		12.24	663	12.24	603	12.24	837
		12.25	682	12.25	629	12.25	795
		12.26	662	12.26	581	12.26	818
		12.27	654	12.27	604	12.27	797
		12.28	667	12.28	630	12.28	757
		12.29	631	12.29	616	12.29	832
		12.3	633	12.3	599	12.3	833
		12.31	606	12.31	610	12.31	805
		12.32	663	12.32	585	12.32	816
		12.33	666	12.33	624	12.33	850
		12.34	649	12.34	585	12.34	786
		12.35	650	12.35	638	12.35	779
		12.36	600	12.36	603	12.36	817
		12.37	645	12.37	636	12.37	769
		12.38	628	12.38	649	12.38	812
		12.39	649	12.39	593	12.39	782
		12.4	653	12.4	633	12.4	808
		12.41	646	12.41	603	12.41	810
		12.42	648	12.42	606	12.42	791
		12.43	674	12.43	652	12.43	836
		12.44	680	12.44	589	12.44	832
		12.45	656	12.45	594	12.45	787
		12.46	629	12.46	601	12.46	799
		12.47	642	12.47	611	12.47	791
		12.48	620	12.48	616	12.48	851
		12.49	617	12.49	643	12.49	765
		12.5	616	12.5	656	12.5	781
		12.51	623	12.51	625	12.51	820
		12.52	644	12.52	603	12.52	800
		12.53	580	12.53	596	12.53	806
		12.54	644	12.54	598	12.54	819
		12.55	607	12.55	654	12.55	774
		12.56	640	12.56	625	12.56	755
		12.57	657	12.57	616	12.57	796
		12.58	651	12.58	648	12.58	804
		12.59	633	12.59	641	12.59	789
		12.6	627	12.6	611	12.6	764
		12.61	613	12.61	626	12.61	809
		12.62	593	12.62	604	12.62	774
		12.63	637	12.63	614	12.63	786
		12.64	654	12.64	633	12.64	818
		12.65	669	12.65	633	12.65	817
		12.66	697	12.66	616	12.66	836
		12.67	662	12.67	598	12.67	761
		12.68	661	12.68	642	12.68	797
		12.69	721	12.69	692	12.69	754
		12.7	718	12.7	643	12.7	722
		12.71	721	12.71	605	12.71	791
		12.72	741	12.72	642	12.72	810
		12.73	718	12.73	651	12.73	782
		12.74	770	12.74	623	12.74	784
		12.75	784	12.75	646	12.75	735
		12.76	744	12.76	655	12.76	747
		12.77	742	12.77	620	12.77	813
		12.78	659	12.78	617	12.78	763
		12.79	676	12.79	648	12.79	801
		12.8	677	12.8	625	12.8	763
		12.81	645	12.81	590	12.81	781
		12.82	636	12.82	594	12.82	796
		12.83	657	12.83	610	12.83	784
		12.84	626	12.84	583	12.84	840
		12.85	676	12.85	562	12.85	756
		12.86	683	12.86	622	12.86	791
		12.87	668	12.87	614	12.87	808
		12.88	667	12.88	583	12.88	801
		12.89	626	12.89	675	12.89	803
		12.9	656	12.9	615	12.9	820
		12.91	602	12.91	645	12.91	745
		12.92	618	12.92	638	12.92	826
		12.93	638	12.93	630	12.93	823
		12.94	633	12.94	620	12.94	805
		12.95	648	12.95	615	12.95	803
		12.96	613	12.96	623	12.96	800
		12.97	626	12.97	590	12.97	772
		12.98	662	12.98	637	12.98	779
		12.99	624	12.99	656	12.99	827
		13	675	13	622	13	842
		13.01	661	13.01	668	13.01	806
		13.02	656	13.02	629	13.02	790
		13.03	631	13.03	663	13.03	783
		13.04	600	13.04	690	13.04	806
		13.05	604	13.05	632	13.05	818
		13.06	613	13.06	617	13.06	826
		13.07	617	13.07	593	13.07	780
		13.08	622	13.08	573	13.08	784
		13.09	700	13.09	644	13.09	787
		13.1	666	13.1	603	13.1	778
		13.11	669	13.11	571	13.11	803
		13.12	677	13.12	584	13.12	807
		13.13	656	13.13	624	13.13	783
		13.14	650	13.14	651	13.14	764
		13.15	605	13.15	579	13.15	767
		13.16	614	13.16	603	13.16	784
		13.17	623	13.17	602	13.17	784
		13.18	640	13.18	602	13.18	800
		13.19	693	13.19	585	13.19	762
		13.2	649	13.2	628	13.2	782
		13.21	616	13.21	632	13.21	805
		13.22	622	13.22	612	13.22	791
		13.23	654	13.23	635	13.23	786
		13.24	614	13.24	633	13.24	774
		13.25	662	13.25	635	13.25	813
		13.26	669	13.26	619	13.26	761
		13.27	603	13.27	617	13.27	781
		13.28	649	13.28	649	13.28	794
		13.29	674	13.29	643	13.29	785
		13.3	656	13.3	637	13.3	796
		13.31	678	13.31	628	13.31	768
		13.32	666	13.32	612	13.32	770
		13.33	679	13.33	645	13.33	786
		13.34	659	13.34	587	13.34	766
		13.35	636	13.35	610	13.35	749
		13.36	681	13.36	684	13.36	745
		13.37	714	13.37	664	13.37	781
		13.38	665	13.38	602	13.38	778
		13.39	657	13.39	658	13.39	779
		13.4	679	13.4	613	13.4	826
		13.41	644	13.41	597	13.41	789
		13.42	644	13.42	638	13.42	727
		13.43	658	13.43	627	13.43	762
		13.44	691	13.44	635	13.44	784
		13.45	702	13.45	654	13.45	802
		13.46	678	13.46	615	13.46	810
		13.47	725	13.47	631	13.47	778
		13.48	723	13.48	617	13.48	767
		13.49	657	13.49	589	13.49	832
		13.5	703	13.5	669	13.5	809
		13.51	670	13.51	618	13.51	778
		13.52	700	13.52	655	13.52	823
		13.53	676	13.53	642	13.53	817
		13.54	741	13.54	662	13.54	740
		13.55	712	13.55	638	13.55	777
		13.56	735	13.56	659	13.56	800
		13.57	770	13.57	718	13.57	839
		13.58	758	13.58	682	13.58	813
		13.59	803	13.59	655	13.59	808
		13.6	852	13.6	716	13.6	831
		13.61	876	13.61	718	13.61	819
		13.62	917	13.62	670	13.62	835
		13.63	1017	13.63	674	13.63	801
		13.64	963	13.64	676	13.64	885
		13.65	958	13.65	718	13.65	825
		13.66	1044	13.66	710	13.66	818
		13.67	960	13.67	701	13.67	860
		13.68	1000	13.68	746	13.68	829
		13.69	1016	13.69	720	13.69	757
		13.7	1047	13.7	760	13.7	785
		13.71	1034	13.71	757	13.71	816
		13.72	994	13.72	729	13.72	876
		13.73	1047	13.73	732	13.73	885
		13.74	1047	13.74	719	13.74	861
		13.75	1067	13.75	734	13.75	807
		13.76	1082	13.76	748	13.76	803
		13.77	1145	13.77	740	13.77	849
		13.78	1110	13.78	778	13.78	835
		13.79	1039	13.79	794	13.79	866
		13.8	1088	13.8	806	13.8	895
		13.81	1179	13.81	843	13.81	879
		13.82	1187	13.82	812	13.82	893
		13.83	1217	13.83	851	13.83	906
		13.84	1243	13.84	864	13.84	923
		13.85	1297	13.85	881	13.85	945
		13.86	1234	13.86	923	13.86	952
		13.87	1354	13.87	930	13.87	973
		13.88	1426	13.88	1028	13.88	1008
		13.89	1455	13.89	1121	13.89	1078
		13.9	1673	13.9	1223	13.9	1153
		13.91	1780	13.91	1355	13.91	1236
		13.92	1996	13.92	1497	13.92	1384
		13.93	2224	13.93	1651	13.93	1602
		13.94	2636	13.94	1973	13.94	1790
		13.95	3085	13.95	2393	13.95	2068
		13.96	3467	13.96	2710	13.96	2516
		13.97	4024	13.97	3200	13.97	2877
		13.98	4599	13.98	3784	13.98	3334
		13.99	5326	13.99	4203	13.99	3633
		14	6160	14	4384	14	3821
		14.01	7025	14.01	4351	14.01	3724
		14.02	8184	14.02	4460	14.02	3551
		14.03	10027	14.03	4395	14.03	3388
		14.04	12308	14.04	4278	14.04	3339
		14.05	15789	14.05	4308	14.05	3247
		14.06	20835	14.06	4505	14.06	3442
		14.07	28051	14.07	4862	14.07	3871
		14.08	37000	14.08	5170	14.08	4405
		14.09	47378	14.09	5356	14.09	4801
		14.1	55147	14.1	5370	14.1	5375
		14.11	58100	14.11	5362	14.11	5537
		14.12	56037	14.12	4999	14.12	5155
		14.13	48786	14.13	4227	14.13	4603
		14.14	40131	14.14	3692	14.14	3961
		14.15	31002	14.15	3148	14.15	3346
		14.16	22566	14.16	2615	14.16	2705
		14.17	15508	14.17	2069	14.17	2132
		14.18	9930	14.18	1748	14.18	1676
		14.19	6481	14.19	1482	14.19	1423
		14.2	4555	14.2	1260	14.2	1280
		14.21	3569	14.21	1125	14.21	1135
		14.22	3091	14.22	1070	14.22	1074
		14.23	2656	14.23	1038	14.23	1030
		14.24	2201	14.24	955	14.24	1014
		14.25	2017	14.25	886	14.25	927
		14.26	1854	14.26	842	14.26	908
		14.27	1811	14.27	859	14.27	917
		14.28	1616	14.28	827	14.28	909
		14.29	1531	14.29	820	14.29	833
		14.3	1350	14.3	777	14.3	827
		14.31	1289	14.31	803	14.31	863
		14.32	1245	14.32	716	14.32	867
		14.33	1225	14.33	738	14.33	869
		14.34	1137	14.34	762	14.34	847
		14.35	1085	14.35	757	14.35	829
		14.36	1150	14.36	726	14.36	838
		14.37	1108	14.37	696	14.37	806
		14.38	1062	14.38	677	14.38	838
		14.39	1039	14.39	663	14.39	789
		14.4	1036	14.4	674	14.4	800
		14.41	971	14.41	651	14.41	773
		14.42	990	14.42	696	14.42	871
		14.43	916	14.43	664	14.43	720
		14.44	919	14.44	657	14.44	769
		14.45	904	14.45	664	14.45	825
		14.46	964	14.46	663	14.46	780
		14.47	907	14.47	641	14.47	778
		14.48	912	14.48	655	14.48	797
		14.49	852	14.49	676	14.49	799
		14.5	859	14.5	656	14.5	783
		14.51	827	14.51	680	14.51	766
		14.52	855	14.52	654	14.52	796
		14.53	866	14.53	670	14.53	796
		14.54	859	14.54	640	14.54	792
		14.55	857	14.55	581	14.55	824
		14.56	840	14.56	638	14.56	772
		14.57	844	14.57	600	14.57	818
		14.58	761	14.58	615	14.58	773
		14.59	780	14.59	615	14.59	824
		14.6	785	14.6	619	14.6	750
		14.61	824	14.61	606	14.61	746
		14.62	839	14.62	652	14.62	805
		14.63	766	14.63	657	14.63	791
		14.64	803	14.64	664	14.64	753
		14.65	761	14.65	596	14.65	772
		14.66	773	14.66	650	14.66	761
		14.67	775	14.67	601	14.67	750
		14.68	754	14.68	585	14.68	750
		14.69	752	14.69	606	14.69	749
		14.7	747	14.7	614	14.7	784
		14.71	777	14.71	578	14.71	713
		14.72	810	14.72	593	14.72	773
		14.73	767	14.73	597	14.73	792
		14.74	705	14.74	606	14.74	783
		14.75	756	14.75	588	14.75	762
		14.76	734	14.76	645	14.76	802
		14.77	725	14.77	626	14.77	772
		14.78	752	14.78	655	14.78	771
		14.79	722	14.79	616	14.79	756
		14.8	741	14.8	629	14.8	748
		14.81	739	14.81	630	14.81	741
		14.82	756	14.82	583	14.82	752
		14.83	727	14.83	607	14.83	780
		14.84	725	14.84	623	14.84	727
		14.85	714	14.85	546	14.85	834
		14.86	721	14.86	612	14.86	715
		14.87	703	14.87	577	14.87	763
		14.88	717	14.88	590	14.88	722
		14.89	738	14.89	613	14.89	757
		14.9	704	14.9	610	14.9	744
		14.91	701	14.91	573	14.91	766
		14.92	729	14.92	617	14.92	801
		14.93	704	14.93	587	14.93	773
		14.94	704	14.94	561	14.94	748
		14.95	695	14.95	571	14.95	748
		14.96	676	14.96	601	14.96	781
		14.97	684	14.97	603	14.97	782
		14.98	708	14.98	615	14.98	767
		14.99	726	14.99	588	14.99	758
		15	674	15	593	15	756
		15.01	736	15.01	565	15.01	766
		15.02	667	15.02	594	15.02	751
		15.03	733	15.03	567	15.03	787
		15.04	672	15.04	585	15.04	779
		15.05	681	15.05	630	15.05	784
		15.06	689	15.06	563	15.06	727
		15.07	679	15.07	576	15.07	720
		15.08	738	15.08	567	15.08	756
		15.09	655	15.09	600	15.09	737
		15.1	676	15.1	581	15.1	783
		15.11	655	15.11	585	15.11	729
		15.12	655	15.12	604	15.12	789
		15.13	682	15.13	603	15.13	749
		15.14	702	15.14	576	15.14	756
		15.15	667	15.15	571	15.15	764
		15.16	680	15.16	585	15.16	778
		15.17	656	15.17	573	15.17	727
		15.18	678	15.18	562	15.18	813
		15.19	706	15.19	603	15.19	754
		15.2	655	15.2	602	15.2	775
		15.21	687	15.21	597	15.21	744
		15.22	642	15.22	577	15.22	713
		15.23	658	15.23	567	15.23	751
		15.24	675	15.24	572	15.24	737
		15.25	631	15.25	563	15.25	748
		15.26	659	15.26	601	15.26	777
		15.27	655	15.27	572	15.27	767
		15.28	653	15.28	573	15.28	711
		15.29	667	15.29	558	15.29	748
		15.3	646	15.3	599	15.3	769
		15.31	664	15.31	565	15.31	750
		15.32	662	15.32	555	15.32	682
		15.33	666	15.33	580	15.33	729
		15.34	657	15.34	591	15.34	758
		15.35	625	15.35	586	15.35	729
		15.36	690	15.36	615	15.36	740
		15.37	674	15.37	591	15.37	753
		15.38	642	15.38	571	15.38	739
		15.39	638	15.39	542	15.39	722
		15.4	635	15.4	559	15.4	782
		15.41	606	15.41	566	15.41	774
		15.42	604	15.42	583	15.42	762
		15.43	655	15.43	576	15.43	781
		15.44	594	15.44	588	15.44	783
		15.45	646	15.45	604	15.45	715
		15.46	633	15.46	567	15.46	733
		15.47	648	15.47	587	15.47	792
		15.48	653	15.48	559	15.48	752
		15.49	641	15.49	541	15.49	777
		15.5	700	15.5	566	15.5	758
		15.51	641	15.51	555	15.51	735
		15.52	630	15.52	570	15.52	744
		15.53	640	15.53	552	15.53	778
		15.54	651	15.54	548	15.54	728
		15.55	609	15.55	542	15.55	807
		15.56	639	15.56	566	15.56	733
		15.57	605	15.57	554	15.57	713
		15.58	629	15.58	540	15.58	729
		15.59	618	15.59	553	15.59	748
		15.6	622	15.6	579	15.6	762
		15.61	604	15.61	548	15.61	729
		15.62	616	15.62	560	15.62	749
		15.63	657	15.63	562	15.63	761
		15.64	646	15.64	552	15.64	749
		15.65	609	15.65	561	15.65	762
		15.66	649	15.66	538	15.66	715
		15.67	618	15.67	585	15.67	769
		15.68	625	15.68	532	15.68	760
		15.69	643	15.69	602	15.69	716
		15.7	627	15.7	561	15.7	729
		15.71	651	15.71	553	15.71	714
		15.72	646	15.72	565	15.72	767
		15.73	589	15.73	552	15.73	746
		15.74	599	15.74	563	15.74	732
		15.75	602	15.75	585	15.75	763
		15.76	655	15.76	579	15.76	770
		15.77	605	15.77	562	15.77	722
		15.78	618	15.78	618	15.78	693
		15.79	639	15.79	560	15.79	680
		15.8	611	15.8	602	15.8	715
		15.81	654	15.81	531	15.81	712
		15.82	633	15.82	577	15.82	770
		15.83	577	15.83	549	15.83	701
		15.84	649	15.84	563	15.84	695
		15.85	623	15.85	578	15.85	700
		15.86	629	15.86	580	15.86	734
		15.87	599	15.87	596	15.87	718
		15.88	586	15.88	527	15.88	728
		15.89	626	15.89	558	15.89	744
		15.9	589	15.9	594	15.9	695
		15.91	601	15.91	549	15.91	751
		15.92	594	15.92	546	15.92	740
		15.93	581	15.93	570	15.93	760
		15.94	609	15.94	590	15.94	723
		15.95	622	15.95	506	15.95	766
		15.96	633	15.96	555	15.96	750
		15.97	629	15.97	575	15.97	741
		15.98	610	15.98	536	15.98	715
		15.99	592	15.99	553	15.99	710
		16	600	16	526	16	676
		16.01	614	16.01	564	16.01	705
		16.02	616	16.02	560	16.02	741
		16.03	630	16.03	576	16.03	744
		16.04	591	16.04	560	16.04	821
		16.05	610	16.05	567	16.05	800
		16.06	616	16.06	524	16.06	751
		16.07	604	16.07	598	16.07	721
		16.08	616	16.08	524	16.08	701
		16.09	604	16.09	533	16.09	714
		16.1	601	16.1	537	16.1	751
		16.11	587	16.11	576	16.11	726
		16.12	607	16.12	516	16.12	723
		16.13	618	16.13	601	16.13	678
		16.14	564	16.14	588	16.14	702
		16.15	576	16.15	542	16.15	735
		16.16	577	16.16	532	16.16	713
		16.17	587	16.17	560	16.17	739
		16.18	554	16.18	552	16.18	766
		16.19	577	16.19	572	16.19	727
		16.2	592	16.2	524	16.2	737
		16.21	606	16.21	577	16.21	738
		16.22	588	16.22	522	16.22	728
		16.23	594	16.23	561	16.23	750
		16.24	557	16.24	546	16.24	721
		16.25	546	16.25	573	16.25	727
		16.26	551	16.26	592	16.26	722
		16.27	599	16.27	545	16.27	749
		16.28	590	16.28	537	16.28	740
		16.29	586	16.29	564	16.29	721
		16.3	585	16.3	548	16.3	715
		16.31	611	16.31	522	16.31	762
		16.32	642	16.32	542	16.32	731
		16.33	599	16.33	572	16.33	766
		16.34	584	16.34	506	16.34	781
		16.35	606	16.35	552	16.35	779
		16.36	592	16.36	542	16.36	787
		16.37	561	16.37	537	16.37	807
		16.38	554	16.38	563	16.38	754
		16.39	600	16.39	564	16.39	769
		16.4	579	16.4	573	16.4	772
		16.41	570	16.41	572	16.41	762
		16.42	599	16.42	561	16.42	797
		16.43	576	16.43	562	16.43	733
		16.44	567	16.44	550	16.44	733
		16.45	552	16.45	550	16.45	741
		16.46	561	16.46	532	16.46	730
		16.47	562	16.47	545	16.47	779
		16.48	594	16.48	536	16.48	760
		16.49	545	16.49	557	16.49	772
		16.5	588	16.5	534	16.5	746
		16.51	574	16.51	613	16.51	736
		16.52	589	16.52	565	16.52	731
		16.53	550	16.53	539	16.53	753
		16.54	589	16.54	570	16.54	703
		16.55	580	16.55	550	16.55	750
		16.56	629	16.56	537	16.56	758
		16.57	593	16.57	589	16.57	719
		16.58	576	16.58	515	16.58	716
		16.59	573	16.59	588	16.59	748
		16.6	577	16.6	564	16.6	718
		16.61	592	16.61	553	16.61	735
		16.62	586	16.62	539	16.62	718
		16.63	574	16.63	574	16.63	678
		16.64	561	16.64	533	16.64	730
		16.65	568	16.65	552	16.65	787
		16.66	585	16.66	577	16.66	738
		16.67	579	16.67	548	16.67	720
		16.68	557	16.68	548	16.68	727
		16.69	589	16.69	554	16.69	779
		16.7	541	16.7	528	16.7	775
		16.71	576	16.71	553	16.71	739
		16.72	585	16.72	527	16.72	716
		16.73	607	16.73	542	16.73	714
		16.74	581	16.74	537	16.74	741
		16.75	585	16.75	578	16.75	753
		16.76	579	16.76	559	16.76	689
		16.77	566	16.77	537	16.77	773
		16.78	563	16.78	568	16.78	734
		16.79	558	16.79	525	16.79	718
		16.8	568	16.8	562	16.8	738
		16.81	587	16.81	537	16.81	740
		16.82	566	16.82	570	16.82	723
		16.83	593	16.83	563	16.83	765
		16.84	568	16.84	560	16.84	741
		16.85	571	16.85	553	16.85	729
		16.86	606	16.86	542	16.86	744
		16.87	584	16.87	544	16.87	736
		16.88	570	16.88	565	16.88	777
		16.89	605	16.89	586	16.89	731
		16.9	583	16.9	539	16.9	696
		16.91	588	16.91	561	16.91	702
		16.92	594	16.92	570	16.92	740
		16.93	535	16.93	514	16.93	751
		16.94	603	16.94	562	16.94	752
		16.95	545	16.95	542	16.95	741
		16.96	574	16.96	542	16.96	775
		16.97	606	16.97	562	16.97	766
		16.98	548	16.98	567	16.98	722
		16.99	548	16.99	545	16.99	755
		17	593	17	573	17	758
		17.01	560	17.01	562	17.01	686
		17.02	607	17.02	578	17.02	718
		17.03	607	17.03	544	17.03	721
		17.04	577	17.04	537	17.04	756
		17.05	574	17.05	587	17.05	748
		17.06	566	17.06	534	17.06	708
		17.07	549	17.07	562	17.07	760
		17.08	553	17.08	546	17.08	699
		17.09	567	17.09	526	17.09	757
		17.1	607	17.1	562	17.1	718
		17.11	611	17.11	529	17.11	725
		17.12	576	17.12	575	17.12	683
		17.13	574	17.13	502	17.13	748
		17.14	540	17.14	568	17.14	769
		17.15	522	17.15	565	17.15	741
		17.16	584	17.16	597	17.16	787
		17.17	554	17.17	587	17.17	783
		17.18	580	17.18	592	17.18	751
		17.19	567	17.19	527	17.19	738
		17.2	597	17.2	568	17.2	756
		17.21	610	17.21	594	17.21	783
		17.22	564	17.22	552	17.22	683
		17.23	581	17.23	588	17.23	765
		17.24	555	17.24	529	17.24	726
		17.25	575	17.25	538	17.25	752
		17.26	548	17.26	551	17.26	768
		17.27	563	17.27	544	17.27	753
		17.28	579	17.28	562	17.28	730
		17.29	598	17.29	568	17.29	751
		17.3	570	17.3	549	17.3	750
		17.31	587	17.31	566	17.31	747
		17.32	591	17.32	584	17.32	770
		17.33	546	17.33	567	17.33	728
		17.34	571	17.34	579	17.34	686
		17.35	563	17.35	551	17.35	766
		17.36	551	17.36	583	17.36	736
		17.37	618	17.37	597	17.37	705
		17.38	631	17.38	566	17.38	734
		17.39	552	17.39	561	17.39	741
		17.4	571	17.4	583	17.4	763
		17.41	592	17.41	567	17.41	751
		17.42	591	17.42	576	17.42	774
		17.43	546	17.43	554	17.43	681
		17.44	572	17.44	539	17.44	779
		17.45	619	17.45	597	17.45	769
		17.46	612	17.46	611	17.46	805
		17.47	562	17.47	614	17.47	757
		17.48	599	17.48	560	17.48	687
		17.49	577	17.49	586	17.49	751
		17.5	580	17.5	574	17.5	765
		17.51	610	17.51	563	17.51	749
		17.52	602	17.52	572	17.52	737
		17.53	568	17.53	559	17.53	797
		17.54	538	17.54	570	17.54	722
		17.55	596	17.55	538	17.55	739
		17.56	529	17.56	540	17.56	772
		17.57	597	17.57	579	17.57	766
		17.58	552	17.58	584	17.58	702
		17.59	597	17.59	508	17.59	760
		17.6	564	17.6	513	17.6	733
		17.61	599	17.61	548	17.61	745
		17.62	597	17.62	568	17.62	761
		17.63	622	17.63	537	17.63	745
		17.64	568	17.64	587	17.64	779
		17.65	555	17.65	533	17.65	744
		17.66	570	17.66	527	17.66	775
		17.67	557	17.67	512	17.67	771
		17.68	580	17.68	545	17.68	825
		17.69	565	17.69	587	17.69	767
		17.7	602	17.7	606	17.7	722
		17.71	551	17.71	594	17.71	795
		17.72	571	17.72	549	17.72	761
		17.73	576	17.73	574	17.73	736
		17.74	606	17.74	616	17.74	727
		17.75	607	17.75	537	17.75	762
		17.76	605	17.76	566	17.76	716
		17.77	596	17.77	610	17.77	740
		17.78	548	17.78	552	17.78	752
		17.79	553	17.79	512	17.79	730
		17.8	520	17.8	549	17.8	755
		17.81	568	17.81	594	17.81	745
		17.82	564	17.82	560	17.82	732
		17.83	558	17.83	565	17.83	791
		17.84	576	17.84	557	17.84	798
		17.85	591	17.85	549	17.85	768
		17.86	563	17.86	528	17.86	729
		17.87	561	17.87	538	17.87	746
		17.88	580	17.88	573	17.88	782
		17.89	594	17.89	576	17.89	762
		17.9	592	17.9	554	17.9	723
		17.91	583	17.91	558	17.91	675
		17.92	574	17.92	548	17.92	703
		17.93	547	17.93	583	17.93	697
		17.94	546	17.94	541	17.94	750
		17.95	539	17.95	590	17.95	761
		17.96	534	17.96	613	17.96	743
		17.97	573	17.97	532	17.97	751
		17.98	581	17.98	538	17.98	748
		17.99	632	17.99	576	17.99	777
		18	559	18	580	18	764
		18.01	554	18.01	561	18.01	750
		18.02	599	18.02	591	18.02	760
		18.03	564	18.03	548	18.03	782
		18.04	572	18.04	551	18.04	747
		18.05	564	18.05	594	18.05	736
		18.06	572	18.06	561	18.06	789
		18.07	563	18.07	575	18.07	734
		18.08	551	18.08	555	18.08	768
		18.09	535	18.09	549	18.09	763
		18.1	583	18.1	534	18.1	808
		18.11	532	18.11	559	18.11	797
		18.12	538	18.12	600	18.12	773
		18.13	544	18.13	572	18.13	763
		18.14	577	18.14	561	18.14	758
		18.15	588	18.15	602	18.15	772
		18.16	609	18.16	615	18.16	746
		18.17	607	18.17	567	18.17	743
		18.18	591	18.18	563	18.18	795
		18.19	593	18.19	516	18.19	756
		18.2	558	18.2	607	18.2	765
		18.21	584	18.21	591	18.21	755
		18.22	605	18.22	598	18.22	758
		18.23	586	18.23	578	18.23	735
		18.24	611	18.24	615	18.24	741
		18.25	570	18.25	580	18.25	781
		18.26	571	18.26	566	18.26	711
		18.27	588	18.27	563	18.27	769
		18.28	561	18.28	572	18.28	788
		18.29	587	18.29	538	18.29	799
		18.3	586	18.3	574	18.3	808
		18.31	585	18.31	592	18.31	747
		18.32	598	18.32	587	18.32	769
		18.33	576	18.33	598	18.33	738
		18.34	606	18.34	574	18.34	763
		18.35	584	18.35	586	18.35	765
		18.36	575	18.36	607	18.36	738
		18.37	566	18.37	549	18.37	715
		18.38	572	18.38	581	18.38	750
		18.39	580	18.39	605	18.39	763
		18.4	575	18.4	590	18.4	774
		18.41	605	18.41	553	18.41	767
		18.42	613	18.42	604	18.42	773
		18.43	605	18.43	564	18.43	753
		18.44	614	18.44	617	18.44	771
		18.45	559	18.45	578	18.45	783
		18.46	587	18.46	573	18.46	792
		18.47	630	18.47	587	18.47	792
		18.48	618	18.48	623	18.48	764
		18.49	607	18.49	583	18.49	768
		18.5	592	18.5	593	18.5	803
		18.51	550	18.51	623	18.51	708
		18.52	614	18.52	652	18.52	785
		18.53	590	18.53	574	18.53	808
		18.54	581	18.54	600	18.54	783
		18.55	570	18.55	620	18.55	796
		18.56	571	18.56	627	18.56	799
		18.57	563	18.57	606	18.57	761
		18.58	567	18.58	573	18.58	766
		18.59	600	18.59	560	18.59	808
		18.6	637	18.6	579	18.6	774
		18.61	610	18.61	649	18.61	801
		18.62	574	18.62	629	18.62	774
		18.63	638	18.63	600	18.63	797
		18.64	566	18.64	561	18.64	778
		18.65	612	18.65	545	18.65	819
		18.66	575	18.66	565	18.66	768
		18.67	585	18.67	591	18.67	739
		18.68	605	18.68	564	18.68	788
		18.69	581	18.69	593	18.69	762
		18.7	565	18.7	566	18.7	788
		18.71	599	18.71	592	18.71	801
		18.72	563	18.72	593	18.72	794
		18.73	622	18.73	540	18.73	770
		18.74	559	18.74	589	18.74	834
		18.75	564	18.75	544	18.75	810
		18.76	593	18.76	575	18.76	766
		18.77	571	18.77	596	18.77	765
		18.78	578	18.78	578	18.78	757
		18.79	557	18.79	599	18.79	764
		18.8	574	18.8	614	18.8	777
		18.81	571	18.81	590	18.81	768
		18.82	562	18.82	574	18.82	835
		18.83	576	18.83	567	18.83	752
		18.84	613	18.84	604	18.84	791
		18.85	603	18.85	613	18.85	739
		18.86	588	18.86	584	18.86	788
		18.87	597	18.87	590	18.87	782
		18.88	562	18.88	574	18.88	790
		18.89	607	18.89	615	18.89	806
		18.9	604	18.9	587	18.9	795
		18.91	578	18.91	596	18.91	732
		18.92	570	18.92	592	18.92	789
		18.93	594	18.93	604	18.93	803
		18.94	603	18.94	616	18.94	797
		18.95	605	18.95	599	18.95	831
		18.96	618	18.96	616	18.96	731
		18.97	622	18.97	609	18.97	847
		18.98	623	18.98	585	18.98	821
		18.99	617	18.99	613	18.99	778
		19	548	19	593	19	818
		19.01	599	19.01	589	19.01	777
		19.02	572	19.02	623	19.02	851
		19.03	638	19.03	577	19.03	798
		19.04	625	19.04	614	19.04	838
		19.05	644	19.05	596	19.05	812
		19.06	588	19.06	639	19.06	808
		19.07	562	19.07	649	19.07	816
		19.08	604	19.08	579	19.08	810
		19.09	583	19.09	615	19.09	814
		19.1	565	19.1	605	19.1	785
		19.11	611	19.11	579	19.11	818
		19.12	606	19.12	580	19.12	799
		19.13	592	19.13	607	19.13	834
		19.14	606	19.14	586	19.14	772
		19.15	571	19.15	611	19.15	806
		19.16	606	19.16	662	19.16	795
		19.17	589	19.17	624	19.17	761
		19.18	609	19.18	586	19.18	802
		19.19	626	19.19	619	19.19	729
		19.2	644	19.2	624	19.2	787
		19.21	622	19.21	581	19.21	770
		19.22	586	19.22	613	19.22	805
		19.23	606	19.23	653	19.23	792
		19.24	605	19.24	573	19.24	807
		19.25	629	19.25	604	19.25	795
		19.26	610	19.26	638	19.26	803
		19.27	593	19.27	618	19.27	838
		19.28	598	19.28	616	19.28	808
		19.29	580	19.29	580	19.29	834
		19.3	614	19.3	637	19.3	795
		19.31	574	19.31	619	19.31	812
		19.32	568	19.32	638	19.32	795
		19.33	599	19.33	650	19.33	840
		19.34	646	19.34	625	19.34	887
		19.35	628	19.35	584	19.35	835
		19.36	592	19.36	588	19.36	767
		19.37	597	19.37	604	19.37	789
		19.38	554	19.38	615	19.38	839
		19.39	600	19.39	610	19.39	815
		19.4	599	19.4	614	19.4	803
		19.41	584	19.41	616	19.41	856
		19.42	613	19.42	604	19.42	778
		19.43	591	19.43	584	19.43	850
		19.44	573	19.44	603	19.44	841
		19.45	620	19.45	549	19.45	822
		19.46	618	19.46	646	19.46	804
		19.47	579	19.47	568	19.47	829
		19.48	617	19.48	600	19.48	784
		19.49	586	19.49	613	19.49	799
		19.5	614	19.5	620	19.5	829
		19.51	617	19.51	649	19.51	798
		19.52	633	19.52	609	19.52	809
		19.53	641	19.53	628	19.53	816
		19.54	643	19.54	648	19.54	834
		19.55	607	19.55	626	19.55	839
		19.56	591	19.56	622	19.56	819
		19.57	640	19.57	630	19.57	818
		19.58	635	19.58	645	19.58	850
		19.59	618	19.59	614	19.59	832
		19.6	613	19.6	622	19.6	817
		19.61	629	19.61	626	19.61	802
		19.62	587	19.62	601	19.62	864
		19.63	560	19.63	650	19.63	837
		19.64	577	19.64	631	19.64	783
		19.65	638	19.65	625	19.65	809
		19.66	609	19.66	628	19.66	836
		19.67	601	19.67	614	19.67	818
		19.68	612	19.68	665	19.68	813
		19.69	638	19.69	583	19.69	817
		19.7	646	19.7	676	19.7	848
		19.71	601	19.71	629	19.71	834
		19.72	588	19.72	628	19.72	823
		19.73	601	19.73	681	19.73	802
		19.74	602	19.74	640	19.74	817
		19.75	618	19.75	666	19.75	780
		19.76	590	19.76	607	19.76	825
		19.77	636	19.77	648	19.77	864
		19.78	612	19.78	619	19.78	833
		19.79	591	19.79	652	19.79	875
		19.8	581	19.8	640	19.8	842
		19.81	630	19.81	601	19.81	887
		19.82	623	19.82	680	19.82	849
		19.83	580	19.83	653	19.83	846
		19.84	594	19.84	627	19.84	850
		19.85	637	19.85	663	19.85	876
		19.86	591	19.86	743	19.86	924
		19.87	609	19.87	714	19.87	930
		19.88	638	19.88	805	19.88	960
		19.89	625	19.89	754	19.89	1029
		19.9	639	19.9	806	19.9	1078
		19.91	661	19.91	848	19.91	1097
		19.92	612	19.92	792	19.92	1133
		19.93	588	19.93	848	19.93	1129
		19.94	616	19.94	908	19.94	1143
		19.95	629	19.95	928	19.95	1151
		19.96	579	19.96	921	19.96	1236
		19.97	644	19.97	976	19.97	1170
		19.98	610	19.98	1019	19.98	1268
		19.99	641	19.99	979	19.99	1342
		20	667	20	942	20	1371
		20.01	668	20.01	888	20.01	1286
		20.02	642	20.02	843	20.02	1212
		20.03	680	20.03	819	20.03	1178
		20.04	630	20.04	809	20.04	1147
		20.05	651	20.05	770	20.05	1055
		20.06	616	20.06	749	20.06	1043
		20.07	625	20.07	679	20.07	957
		20.08	633	20.08	715	20.08	943
		20.09	598	20.09	687	20.09	942
		20.1	645	20.1	675	20.1	892
		20.11	616	20.11	633	20.11	892
		20.12	642	20.12	692	20.12	891
		20.13	631	20.13	646	20.13	806
		20.14	641	20.14	638	20.14	865
		20.15	604	20.15	644	20.15	921
		20.16	646	20.16	670	20.16	863
		20.17	613	20.17	631	20.17	806
		20.18	584	20.18	656	20.18	834
		20.19	567	20.19	653	20.19	829
		20.2	585	20.2	688	20.2	781
		20.21	631	20.21	625	20.21	800
		20.22	611	20.22	598	20.22	839
		20.23	640	20.23	653	20.23	813
		20.24	614	20.24	681	20.24	820
		20.25	574	20.25	606	20.25	853
		20.26	640	20.26	604	20.26	838
		20.27	622	20.27	637	20.27	842
		20.28	662	20.28	645	20.28	821
		20.29	652	20.29	644	20.29	810
		20.3	646	20.3	630	20.3	826
		20.31	611	20.31	645	20.31	827
		20.32	600	20.32	597	20.32	789
		20.33	564	20.33	641	20.33	819
		20.34	598	20.34	644	20.34	859
		20.35	622	20.35	623	20.35	839
		20.36	611	20.36	678	20.36	883
		20.37	578	20.37	598	20.37	841
		20.38	635	20.38	666	20.38	843
		20.39	604	20.39	677	20.39	841
		20.4	654	20.4	661	20.4	858
		20.41	666	20.41	652	20.41	807
		20.42	646	20.42	638	20.42	825
		20.43	605	20.43	622	20.43	819
		20.44	652	20.44	694	20.44	821
		20.45	586	20.45	674	20.45	808
		20.46	583	20.46	658	20.46	839
		20.47	648	20.47	667	20.47	910
		20.48	598	20.48	631	20.48	839
		20.49	627	20.49	669	20.49	784
		20.5	624	20.5	671	20.5	840
		20.51	640	20.51	664	20.51	863
		20.52	603	20.52	643	20.52	835
		20.53	638	20.53	643	20.53	825
		20.54	643	20.54	680	20.54	813
		20.55	642	20.55	649	20.55	832
		20.56	597	20.56	610	20.56	846
		20.57	626	20.57	645	20.57	904
		20.58	672	20.58	666	20.58	849
		20.59	627	20.59	618	20.59	834
		20.6	646	20.6	642	20.6	892
		20.61	615	20.61	654	20.61	810
		20.62	640	20.62	622	20.62	850
		20.63	607	20.63	679	20.63	805
		20.64	640	20.64	648	20.64	831
		20.65	618	20.65	639	20.65	865
		20.66	637	20.66	656	20.66	840
		20.67	617	20.67	672	20.67	836
		20.68	632	20.68	672	20.68	849
		20.69	655	20.69	637	20.69	835
		20.7	658	20.7	671	20.7	844
		20.71	588	20.71	644	20.71	852
		20.72	602	20.72	656	20.72	818
		20.73	627	20.73	678	20.73	872
		20.74	591	20.74	653	20.74	875
		20.75	648	20.75	588	20.75	840
		20.76	629	20.76	624	20.76	858
		20.77	626	20.77	658	20.77	838
		20.78	617	20.78	662	20.78	890
		20.79	625	20.79	644	20.79	858
		20.8	620	20.8	614	20.8	866
		20.81	603	20.81	665	20.81	852
		20.82	671	20.82	683	20.82	813
		20.83	651	20.83	669	20.83	850
		20.84	657	20.84	656	20.84	865
		20.85	632	20.85	659	20.85	852
		20.86	630	20.86	689	20.86	837
		20.87	665	20.87	631	20.87	837
		20.88	601	20.88	628	20.88	819
		20.89	589	20.89	679	20.89	849
		20.9	639	20.9	678	20.9	805
		20.91	589	20.91	691	20.91	843
		20.92	650	20.92	645	20.92	857
		20.93	636	20.93	674	20.93	855
		20.94	576	20.94	702	20.94	817
		20.95	598	20.95	705	20.95	873
		20.96	626	20.96	677	20.96	859
		20.97	626	20.97	670	20.97	841
		20.98	612	20.98	671	20.98	870
		20.99	643	20.99	692	20.99	869
		21	606	21	658	21	847
		21.01	640	21.01	687	21.01	865
		21.02	646	21.02	636	21.02	866
		21.03	631	21.03	697	21.03	847
		21.04	637	21.04	628	21.04	875
		21.05	591	21.05	626	21.05	820
		21.06	661	21.06	699	21.06	821
		21.07	606	21.07	667	21.07	865
		21.08	623	21.08	681	21.08	867
		21.09	619	21.09	686	21.09	913
		21.1	679	21.1	690	21.1	864
		21.11	612	21.11	641	21.11	816
		21.12	604	21.12	658	21.12	861
		21.13	622	21.13	628	21.13	873
		21.14	593	21.14	696	21.14	877
		21.15	650	21.15	674	21.15	916
		21.16	650	21.16	658	21.16	905
		21.17	624	21.17	691	21.17	893
		21.18	652	21.18	713	21.18	896
		21.19	709	21.19	665	21.19	863
		21.2	708	21.2	650	21.2	870
		21.21	627	21.21	682	21.21	858
		21.22	627	21.22	707	21.22	888
		21.23	639	21.23	691	21.23	887
		21.24	670	21.24	675	21.24	899
		21.25	668	21.25	674	21.25	867
		21.26	633	21.26	710	21.26	919
		21.27	697	21.27	686	21.27	943
		21.28	663	21.28	666	21.28	918
		21.29	667	21.29	672	21.29	861
		21.3	631	21.3	691	21.3	937
		21.31	663	21.31	690	21.31	925
		21.32	672	21.32	702	21.32	896
		21.33	614	21.33	687	21.33	930
		21.34	666	21.34	674	21.34	906
		21.35	662	21.35	688	21.35	901
		21.36	681	21.36	718	21.36	933
		21.37	669	21.37	679	21.37	925
		21.38	641	21.38	664	21.38	894
		21.39	653	21.39	662	21.39	957
		21.4	646	21.4	678	21.4	886
		21.41	601	21.41	695	21.41	863
		21.42	707	21.42	721	21.42	869
		21.43	678	21.43	708	21.43	832
		21.44	632	21.44	712	21.44	846
		21.45	658	21.45	682	21.45	895
		21.46	649	21.46	710	21.46	875
		21.47	662	21.47	674	21.47	851
		21.48	637	21.48	697	21.48	830
		21.49	679	21.49	676	21.49	965
		21.5	624	21.5	652	21.5	869
		21.51	592	21.51	645	21.51	899
		21.52	625	21.52	704	21.52	902
		21.53	648	21.53	693	21.53	873
		21.54	635	21.54	663	21.54	871
		21.55	654	21.55	666	21.55	876
		21.56	624	21.56	630	21.56	884
		21.57	602	21.57	695	21.57	909
		21.58	624	21.58	702	21.58	874
		21.59	648	21.59	683	21.59	844
		21.6	659	21.6	732	21.6	835
		21.61	650	21.61	722	21.61	910
		21.62	612	21.62	663	21.62	859
		21.63	638	21.63	680	21.63	876
		21.64	645	21.64	679	21.64	925
		21.65	645	21.65	715	21.65	875
		21.66	623	21.66	659	21.66	892
		21.67	644	21.67	666	21.67	881
		21.68	679	21.68	691	21.68	894
		21.69	640	21.69	715	21.69	894
		21.7	627	21.7	639	21.7	902
		21.71	645	21.71	686	21.71	890
		21.72	598	21.72	687	21.72	874
		21.73	590	21.73	679	21.73	905
		21.74	648	21.74	655	21.74	917
		21.75	658	21.75	725	21.75	924
		21.76	669	21.76	688	21.76	898
		21.77	613	21.77	662	21.77	878
		21.78	641	21.78	687	21.78	941
		21.79	625	21.79	644	21.79	1003
		21.8	626	21.8	693	21.8	951
		21.81	580	21.81	696	21.81	1008
		21.82	589	21.82	713	21.82	945
		21.83	630	21.83	716	21.83	1007
		21.84	640	21.84	706	21.84	1026
		21.85	644	21.85	662	21.85	1026
		21.86	637	21.86	716	21.86	996
		21.87	612	21.87	721	21.87	1045
		21.88	596	21.88	648	21.88	1086
		21.89	622	21.89	654	21.89	981
		21.9	643	21.9	693	21.9	999
		21.91	633	21.91	655	21.91	1044
		21.92	666	21.92	681	21.92	1033
		21.93	609	21.93	663	21.93	1006
		21.94	668	21.94	671	21.94	1005
		21.95	656	21.95	707	21.95	955
		21.96	658	21.96	670	21.96	968
		21.97	665	21.97	657	21.97	948
		21.98	641	21.98	675	21.98	994
		21.99	633	21.99	700	21.99	905
		22	593	22	662	22	920
		22.01	645	22.01	658	22.01	932
		22.02	627	22.02	636	22.02	947
		22.03	645	22.03	675	22.03	925
		22.04	627	22.04	670	22.04	837
		22.05	590	22.05	669	22.05	866
		22.06	629	22.06	695	22.06	857
		22.07	656	22.07	712	22.07	874
		22.08	627	22.08	680	22.08	821
		22.09	600	22.09	667	22.09	920
		22.1	597	22.1	690	22.1	856
		22.11	628	22.11	666	22.11	851
		22.12	627	22.12	665	22.12	848
		22.13	600	22.13	686	22.13	857
		22.14	610	22.14	646	22.14	852
		22.15	635	22.15	667	22.15	882
		22.16	648	22.16	714	22.16	913
		22.17	616	22.17	692	22.17	875
		22.18	649	22.18	679	22.18	849
		22.19	650	22.19	678	22.19	864
		22.2	649	22.2	669	22.2	875
		22.21	656	22.21	663	22.21	876
		22.22	631	22.22	665	22.22	888
		22.23	633	22.23	709	22.23	867
		22.24	620	22.24	703	22.24	894
		22.25	664	22.25	706	22.25	894
		22.26	640	22.26	700	22.26	891
		22.27	612	22.27	656	22.27	891
		22.28	624	22.28	687	22.28	924
		22.29	636	22.29	655	22.29	917
		22.3	618	22.3	668	22.3	867
		22.31	650	22.31	693	22.31	893
		22.32	669	22.32	680	22.32	865
		22.33	555	22.33	676	22.33	916
		22.34	617	22.34	712	22.34	859
		22.35	662	22.35	687	22.35	890
		22.36	609	22.36	705	22.36	896
		22.37	627	22.37	716	22.37	943
		22.38	631	22.38	699	22.38	886
		22.39	674	22.39	707	22.39	905
		22.4	623	22.4	651	22.4	939
		22.41	626	22.41	645	22.41	922
		22.42	636	22.42	678	22.42	892
		22.43	619	22.43	689	22.43	854
		22.44	632	22.44	681	22.44	883
		22.45	638	22.45	677	22.45	936
		22.46	664	22.46	727	22.46	895
		22.47	640	22.47	666	22.47	905
		22.48	632	22.48	699	22.48	877
		22.49	676	22.49	753	22.49	909
		22.5	672	22.5	721	22.5	896
		22.51	656	22.51	715	22.51	887
		22.52	655	22.52	666	22.52	919
		22.53	661	22.53	702	22.53	909
		22.54	672	22.54	714	22.54	892
		22.55	658	22.55	695	22.55	894
		22.56	636	22.56	732	22.56	883
		22.57	671	22.57	667	22.57	866
		22.58	642	22.58	681	22.58	873
		22.59	705	22.59	670	22.59	848
		22.6	693	22.6	668	22.6	950
		22.61	626	22.61	654	22.61	936
		22.62	622	22.62	709	22.62	947
		22.63	638	22.63	666	22.63	928
		22.64	670	22.64	691	22.64	936
		22.65	662	22.65	694	22.65	875
		22.66	613	22.66	684	22.66	866
		22.67	667	22.67	699	22.67	860
		22.68	633	22.68	723	22.68	886
		22.69	613	22.69	723	22.69	839
		22.7	627	22.7	675	22.7	928
		22.71	612	22.71	704	22.71	902
		22.72	674	22.72	709	22.72	944
		22.73	612	22.73	697	22.73	874
		22.74	639	22.74	699	22.74	904
		22.75	691	22.75	706	22.75	929
		22.76	658	22.76	716	22.76	905
		22.77	659	22.77	686	22.77	895
		22.78	619	22.78	718	22.78	943
		22.79	628	22.79	666	22.79	924
		22.8	658	22.8	695	22.8	933
		22.81	654	22.81	676	22.81	890
		22.82	641	22.82	690	22.82	848
		22.83	643	22.83	715	22.83	909
		22.84	620	22.84	746	22.84	926
		22.85	637	22.85	686	22.85	903
		22.86	604	22.86	710	22.86	892
		22.87	637	22.87	675	22.87	884
		22.88	672	22.88	703	22.88	856
		22.89	605	22.89	712	22.89	859
		22.9	614	22.9	718	22.9	879
		22.91	665	22.91	742	22.91	864
		22.92	690	22.92	674	22.92	881
		22.93	639	22.93	700	22.93	871
		22.94	659	22.94	683	22.94	912
		22.95	638	22.95	696	22.95	920
		22.96	632	22.96	709	22.96	890
		22.97	679	22.97	655	22.97	892
		22.98	596	22.98	682	22.98	899
		22.99	655	22.99	714	22.99	921
		23	669	23	682	23	923
		23.01	629	23.01	674	23.01	906
		23.02	659	23.02	696	23.02	909
		23.03	607	23.03	700	23.03	937
		23.04	637	23.04	670	23.04	904
		23.05	667	23.05	713	23.05	867
		23.06	615	23.06	689	23.06	918
		23.07	636	23.07	674	23.07	940
		23.08	659	23.08	695	23.08	873
		23.09	678	23.09	662	23.09	877
		23.1	654	23.1	718	23.1	911
		23.11	691	23.11	702	23.11	883
		23.12	614	23.12	689	23.12	892
		23.13	623	23.13	665	23.13	888
		23.14	583	23.14	666	23.14	898
		23.15	628	23.15	697	23.15	887
		23.16	662	23.16	669	23.16	938
		23.17	668	23.17	706	23.17	860
		23.18	664	23.18	680	23.18	875
		23.19	648	23.19	732	23.19	876
		23.2	654	23.2	710	23.2	868
		23.21	630	23.21	738	23.21	927
		23.22	665	23.22	723	23.22	911
		23.23	659	23.23	718	23.23	824
		23.24	649	23.24	665	23.24	901
		23.25	651	23.25	646	23.25	913
		23.26	671	23.26	755	23.26	903
		23.27	657	23.27	714	23.27	878
		23.28	654	23.28	761	23.28	970
		23.29	658	23.29	730	23.29	924
		23.3	607	23.3	689	23.3	894
		23.31	654	23.31	656	23.31	901
		23.32	661	23.32	728	23.32	926
		23.33	690	23.33	703	23.33	911
		23.34	675	23.34	744	23.34	915
		23.35	626	23.35	707	23.35	957
		23.36	661	23.36	712	23.36	933
		23.37	672	23.37	770	23.37	986
		23.38	633	23.38	743	23.38	930
		23.39	644	23.39	746	23.39	953
		23.4	652	23.4	781	23.4	979
		23.41	655	23.41	760	23.41	959
		23.42	632	23.42	823	23.42	1019
		23.43	693	23.43	798	23.43	1064
		23.44	695	23.44	870	23.44	1154
		23.45	710	23.45	924	23.45	1134
		23.46	723	23.46	920	23.46	1200
		23.47	743	23.47	901	23.47	1183
		23.48	718	23.48	860	23.48	1252
		23.49	725	23.49	862	23.49	1188
		23.5	754	23.5	850	23.5	1116
		23.51	728	23.51	807	23.51	1110
		23.52	719	23.52	846	23.52	1093
		23.53	728	23.53	782	23.53	1045
		23.54	686	23.54	769	23.54	1056
		23.55	697	23.55	766	23.55	1041
		23.56	714	23.56	760	23.56	1049
		23.57	687	23.57	732	23.57	987
		23.58	663	23.58	722	23.58	1005
		23.59	728	23.59	706	23.59	929
		23.6	680	23.6	729	23.6	958
		23.61	682	23.61	755	23.61	947
		23.62	638	23.62	718	23.62	967
		23.63	644	23.63	735	23.63	982
		23.64	648	23.64	683	23.64	922
		23.65	661	23.65	706	23.65	943
		23.66	671	23.66	678	23.66	942
		23.67	639	23.67	702	23.67	881
		23.68	653	23.68	700	23.68	907
		23.69	677	23.69	713	23.69	852
		23.7	620	23.7	716	23.7	943
		23.71	604	23.71	669	23.71	902
		23.72	640	23.72	755	23.72	938
		23.73	708	23.73	751	23.73	968
		23.74	680	23.74	720	23.74	902
		23.75	654	23.75	650	23.75	938
		23.76	640	23.76	680	23.76	909
		23.77	702	23.77	681	23.77	917
		23.78	669	23.78	700	23.78	943
		23.79	620	23.79	734	23.79	919
		23.8	666	23.8	659	23.8	903
		23.81	671	23.81	657	23.81	960
		23.82	631	23.82	710	23.82	882
		23.83	632	23.83	707	23.83	948
		23.84	668	23.84	687	23.84	898
		23.85	642	23.85	666	23.85	961
		23.86	709	23.86	697	23.86	952
		23.87	635	23.87	730	23.87	941
		23.88	600	23.88	700	23.88	905
		23.89	644	23.89	705	23.89	902
		23.9	680	23.9	619	23.9	906
		23.91	670	23.91	696	23.91	882
		23.92	678	23.92	731	23.92	915
		23.93	693	23.93	696	23.93	925
		23.94	687	23.94	692	23.94	934
		23.95	651	23.95	687	23.95	911
		23.96	619	23.96	678	23.96	940
		23.97	624	23.97	702	23.97	907
		23.98	659	23.98	681	23.98	923
		23.99	664	23.99	681	23.99	899
		24	672	24	683	24	907
		24.01	631	24.01	699	24.01	923
		24.02	663	24.02	642	24.02	924
		24.03	651	24.03	719	24.03	910
		24.04	627	24.04	713	24.04	981
		24.05	650	24.05	701	24.05	905
		24.06	659	24.06	703	24.06	891
		24.07	587	24.07	688	24.07	891
		24.08	676	24.08	709	24.08	948
		24.09	651	24.09	696	24.09	947
		24.1	655	24.1	735	24.1	947
		24.11	640	24.11	691	24.11	892
		24.12	653	24.12	721	24.12	960
		24.13	655	24.13	728	24.13	885
		24.14	679	24.14	713	24.14	943
		24.15	641	24.15	747	24.15	892
		24.16	620	24.16	723	24.16	932
		24.17	646	24.17	688	24.17	951
		24.18	661	24.18	669	24.18	924
		24.19	664	24.19	719	24.19	940
		24.2	683	24.2	696	24.2	921
		24.21	623	24.21	705	24.21	928
		24.22	619	24.22	657	24.22	900
		24.23	659	24.23	688	24.23	900
		24.24	629	24.24	719	24.24	867
		24.25	661	24.25	727	24.25	915
		24.26	669	24.26	713	24.26	881
		24.27	664	24.27	679	24.27	905
		24.28	671	24.28	690	24.28	883
		24.29	652	24.29	700	24.29	894
		24.3	640	24.3	703	24.3	896
		24.31	619	24.31	709	24.31	903
		24.32	591	24.32	738	24.32	866
		24.33	670	24.33	703	24.33	926
		24.34	657	24.34	697	24.34	981
		24.35	671	24.35	674	24.35	935
		24.36	613	24.36	730	24.36	962
		24.37	615	24.37	738	24.37	936
		24.38	655	24.38	748	24.38	904
		24.39	667	24.39	758	24.39	988
		24.4	631	24.4	764	24.4	917
		24.41	641	24.41	744	24.41	950
		24.42	625	24.42	786	24.42	941
		24.43	659	24.43	771	24.43	1097
		24.44	633	24.44	831	24.44	1141
		24.45	694	24.45	936	24.45	1254
		24.46	690	24.46	1024	24.46	1287
		24.47	670	24.47	1077	24.47	1364
		24.48	670	24.48	1053	24.48	1422
		24.49	682	24.49	1007	24.49	1375
		24.5	654	24.5	1044	24.5	1300
		24.51	617	24.51	925	24.51	1280
		24.52	630	24.52	856	24.52	1220
		24.53	678	24.53	923	24.53	1142
		24.54	640	24.54	907	24.54	1155
		24.55	659	24.55	865	24.55	1116
		24.56	675	24.56	811	24.56	1063
		24.57	684	24.57	800	24.57	1064
		24.58	671	24.58	747	24.58	979
		24.59	605	24.59	764	24.59	928
		24.6	619	24.6	744	24.6	945
		24.61	648	24.61	694	24.61	901
		24.62	629	24.62	721	24.62	900
		24.63	612	24.63	731	24.63	882
		24.64	655	24.64	697	24.64	913
		24.65	610	24.65	710	24.65	893
		24.66	675	24.66	686	24.66	913
		24.67	642	24.67	710	24.67	932
		24.68	692	24.68	668	24.68	908
		24.69	609	24.69	740	24.69	936
		24.7	629	24.7	699	24.7	898
		24.71	678	24.71	665	24.71	904
		24.72	596	24.72	669	24.72	921
		24.73	596	24.73	694	24.73	881
		24.74	630	24.74	694	24.74	893
		24.75	620	24.75	667	24.75	865
		24.76	677	24.76	665	24.76	860
		24.77	619	24.77	695	24.77	900
		24.78	636	24.78	733	24.78	872
		24.79	653	24.79	667	24.79	842
		24.8	625	24.8	669	24.8	889
		24.81	641	24.81	674	24.81	896
		24.82	638	24.82	719	24.82	919
		24.83	659	24.83	696	24.83	895
		24.84	677	24.84	686	24.84	894
		24.85	643	24.85	697	24.85	844
		24.86	648	24.86	679	24.86	877
		24.87	688	24.87	732	24.87	933
		24.88	662	24.88	731	24.88	923
		24.89	605	24.89	678	24.89	896
		24.9	623	24.9	688	24.9	916
		24.91	611	24.91	692	24.91	938
		24.92	633	24.92	697	24.92	906
		24.93	630	24.93	667	24.93	921
		24.94	664	24.94	652	24.94	934
		24.95	671	24.95	689	24.95	906
		24.96	679	24.96	720	24.96	871
		24.97	597	24.97	680	24.97	858
		24.98	661	24.98	669	24.98	934
		24.99	642	24.99	709	24.99	892
		25	643	25	695	25	844
		25.01	619	25.01	706	25.01	817
		25.02	609	25.02	666	25.02	891
		25.03	657	25.03	689	25.03	868
		25.04	611	25.04	664	25.04	817
		25.05	665	25.05	705	25.05	798
		25.06	617	25.06	653	25.06	904
		25.07	627	25.07	661	25.07	899
		25.08	600	25.08	710	25.08	911
		25.09	613	25.09	752	25.09	831
		25.1	657	25.1	715	25.1	892
		25.11	635	25.11	713	25.11	848
		25.12	677	25.12	734	25.12	822
		25.13	645	25.13	671	25.13	875
		25.14	574	25.14	699	25.14	859
		25.15	625	25.15	694	25.15	905
		25.16	654	25.16	679	25.16	850
		25.17	618	25.17	671	25.17	834
		25.18	713	25.18	721	25.18	846
		25.19	639	25.19	720	25.19	925
		25.2	678	25.2	693	25.2	887
		25.21	667	25.21	663	25.21	911
		25.22	633	25.22	649	25.22	885
		25.23	670	25.23	716	25.23	889
		25.24	655	25.24	672	25.24	879
		25.25	662	25.25	669	25.25	889
		25.26	644	25.26	722	25.26	872
		25.27	601	25.27	695	25.27	901
		25.28	625	25.28	679	25.28	898
		25.29	610	25.29	690	25.29	909
		25.3	587	25.3	683	25.3	879
		25.31	630	25.31	681	25.31	892
		25.32	628	25.32	676	25.32	891
		25.33	656	25.33	695	25.33	877
		25.34	567	25.34	680	25.34	916
		25.35	596	25.35	684	25.35	886
		25.36	632	25.36	627	25.36	900
		25.37	635	25.37	691	25.37	866
		25.38	644	25.38	680	25.38	879
		25.39	641	25.39	714	25.39	938
		25.4	636	25.4	682	25.4	924
		25.41	635	25.41	672	25.41	889
		25.42	646	25.42	687	25.42	909
		25.43	631	25.43	686	25.43	856
		25.44	643	25.44	697	25.44	908
		25.45	648	25.45	693	25.45	876
		25.46	617	25.46	676	25.46	852
		25.47	603	25.47	714	25.47	885
		25.48	676	25.48	676	25.48	891
		25.49	648	25.49	694	25.49	922
		25.5	605	25.5	648	25.5	917
		25.51	674	25.51	676	25.51	848
		25.52	638	25.52	719	25.52	910
		25.53	640	25.53	645	25.53	868
		25.54	611	25.54	691	25.54	860
		25.55	623	25.55	678	25.55	879
		25.56	640	25.56	651	25.56	866
		25.57	670	25.57	632	25.57	893
		25.58	644	25.58	633	25.58	874
		25.59	661	25.59	629	25.59	900
		25.6	688	25.6	677	25.6	902
		25.61	669	25.61	679	25.61	909
		25.62	667	25.62	653	25.62	884
		25.63	759	25.63	683	25.63	866
		25.64	700	25.64	666	25.64	856
		25.65	681	25.65	692	25.65	889
		25.66	674	25.66	663	25.66	871
		25.67	670	25.67	657	25.67	873
		25.68	676	25.68	725	25.68	885
		25.69	653	25.69	677	25.69	839
		25.7	697	25.7	646	25.7	832
		25.71	640	25.71	672	25.71	854
		25.72	645	25.72	656	25.72	882
		25.73	659	25.73	654	25.73	878
		25.74	645	25.74	646	25.74	857
		25.75	638	25.75	693	25.75	840
		25.76	633	25.76	658	25.76	881
		25.77	615	25.77	626	25.77	896
		25.78	636	25.78	670	25.78	808
		25.79	624	25.79	687	25.79	827
		25.8	599	25.8	670	25.8	871
		25.81	639	25.81	667	25.81	895
		25.82	619	25.82	684	25.82	915
		25.83	625	25.83	639	25.83	877
		25.84	653	25.84	623	25.84	824
		25.85	624	25.85	683	25.85	866
		25.86	618	25.86	629	25.86	898
		25.87	609	25.87	705	25.87	826
		25.88	645	25.88	677	25.88	903
		25.89	650	25.89	689	25.89	818
		25.9	645	25.9	683	25.9	887
		25.91	620	25.91	664	25.91	870
		25.92	619	25.92	633	25.92	879
		25.93	637	25.93	646	25.93	864
		25.94	653	25.94	667	25.94	866
		25.95	602	25.95	704	25.95	898
		25.96	645	25.96	648	25.96	881
		25.97	623	25.97	703	25.97	881
		25.98	645	25.98	652	25.98	833
		25.99	614	25.99	658	25.99	899
		26	630	26	677	26	871
		26.01	619	26.01	649	26.01	869
		26.02	622	26.02	679	26.02	854
		26.03	624	26.03	653	26.03	907
		26.04	631	26.04	665	26.04	895
		26.05	614	26.05	703	26.05	869
		26.06	624	26.06	653	26.06	867
		26.07	672	26.07	659	26.07	807
		26.08	615	26.08	637	26.08	866
		26.09	620	26.09	637	26.09	846
		26.1	667	26.1	666	26.1	864
		26.11	639	26.11	661	26.11	849
		26.12	662	26.12	674	26.12	861
		26.13	607	26.13	680	26.13	902
		26.14	652	26.14	662	26.14	861
		26.15	635	26.15	646	26.15	904
		26.16	638	26.16	692	26.16	823
		26.17	629	26.17	691	26.17	826
		26.18	635	26.18	648	26.18	866
		26.19	628	26.19	629	26.19	840
		26.2	589	26.2	676	26.2	821
		26.21	619	26.21	652	26.21	893
		26.22	614	26.22	627	26.22	838
		26.23	605	26.23	684	26.23	824
		26.24	630	26.24	684	26.24	871
		26.25	639	26.25	659	26.25	882
		26.26	598	26.26	670	26.26	884
		26.27	599	26.27	664	26.27	891
		26.28	633	26.28	674	26.28	932
		26.29	665	26.29	629	26.29	900
		26.3	651	26.3	632	26.3	873
		26.31	628	26.31	678	26.31	893
		26.32	636	26.32	653	26.32	834
		26.33	617	26.33	678	26.33	864
		26.34	616	26.34	679	26.34	917
		26.35	650	26.35	681	26.35	878
		26.36	600	26.36	644	26.36	906
		26.37	650	26.37	661	26.37	855
		26.38	612	26.38	641	26.38	860
		26.39	590	26.39	658	26.39	852
		26.4	635	26.4	650	26.4	881
		26.41	626	26.41	643	26.41	895
		26.42	610	26.42	656	26.42	871
		26.43	636	26.43	671	26.43	858
		26.44	622	26.44	705	26.44	872
		26.45	638	26.45	651	26.45	838
		26.46	713	26.46	641	26.46	860
		26.47	629	26.47	674	26.47	883
		26.48	620	26.48	642	26.48	874
		26.49	588	26.49	628	26.49	866
		26.5	628	26.5	653	26.5	851
		26.51	632	26.51	665	26.51	841
		26.52	591	26.52	691	26.52	888
		26.53	611	26.53	643	26.53	882
		26.54	623	26.54	654	26.54	855
		26.55	605	26.55	638	26.55	883
		26.56	632	26.56	640	26.56	918
		26.57	578	26.57	643	26.57	886
		26.58	603	26.58	602	26.58	824
		26.59	636	26.59	649	26.59	854
		26.6	611	26.6	633	26.6	835
		26.61	641	26.61	619	26.61	852
		26.62	623	26.62	671	26.62	827
		26.63	599	26.63	686	26.63	856
		26.64	652	26.64	645	26.64	821
		26.65	643	26.65	637	26.65	843
		26.66	588	26.66	635	26.66	849
		26.67	610	26.67	661	26.67	851
		26.68	589	26.68	657	26.68	819
		26.69	607	26.69	674	26.69	840
		26.7	561	26.7	715	26.7	820
		26.71	631	26.71	659	26.71	825
		26.72	659	26.72	672	26.72	808
		26.73	635	26.73	668	26.73	812
		26.74	619	26.74	670	26.74	814
		26.75	632	26.75	646	26.75	879
		26.76	624	26.76	615	26.76	855
		26.77	617	26.77	636	26.77	847
		26.78	616	26.78	620	26.78	860
		26.79	624	26.79	642	26.79	832
		26.8	640	26.8	668	26.8	841
		26.81	680	26.81	705	26.81	831
		26.82	626	26.82	695	26.82	829
		26.83	606	26.83	683	26.83	872
		26.84	628	26.84	651	26.84	872
		26.85	590	26.85	631	26.85	809
		26.86	577	26.86	597	26.86	863
		26.87	618	26.87	662	26.87	878
		26.88	623	26.88	628	26.88	868
		26.89	627	26.89	689	26.89	817
		26.9	613	26.9	614	26.9	843
		26.91	661	26.91	656	26.91	833
		26.92	604	26.92	644	26.92	800
		26.93	563	26.93	628	26.93	886
		26.94	655	26.94	630	26.94	809
		26.95	623	26.95	646	26.95	853
		26.96	656	26.96	687	26.96	839
		26.97	593	26.97	656	26.97	876
		26.98	619	26.98	632	26.98	864
		26.99	654	26.99	669	26.99	835
		27	641	27	657	27	813
		27.01	603	27.01	642	27.01	834
		27.02	637	27.02	632	27.02	823
		27.03	615	27.03	659	27.03	846
		27.04	601	27.04	657	27.04	814
		27.05	614	27.05	615	27.05	831
		27.06	648	27.06	642	27.06	868
		27.07	648	27.07	610	27.07	839
		27.08	641	27.08	614	27.08	831
		27.09	624	27.09	618	27.09	794
		27.1	596	27.1	625	27.1	840
		27.11	622	27.11	605	27.11	841
		27.12	606	27.12	609	27.12	850
		27.13	640	27.13	610	27.13	825
		27.14	639	27.14	652	27.14	814
		27.15	631	27.15	631	27.15	832
		27.16	633	27.16	616	27.16	778
		27.17	642	27.17	616	27.17	858
		27.18	620	27.18	631	27.18	837
		27.19	628	27.19	659	27.19	848
		27.2	655	27.2	652	27.2	882
		27.21	654	27.21	644	27.21	868
		27.22	654	27.22	658	27.22	842
		27.23	624	27.23	636	27.23	832
		27.24	644	27.24	692	27.24	831
		27.25	633	27.25	676	27.25	804
		27.26	594	27.26	677	27.26	848
		27.27	620	27.27	630	27.27	843
		27.28	657	27.28	603	27.28	816
		27.29	658	27.29	683	27.29	799
		27.3	601	27.3	667	27.3	786
		27.31	659	27.31	653	27.31	790
		27.32	604	27.32	670	27.32	838
		27.33	655	27.33	633	27.33	825
		27.34	659	27.34	648	27.34	853
		27.35	662	27.35	637	27.35	884
		27.36	617	27.36	640	27.36	822
		27.37	649	27.37	628	27.37	807
		27.38	606	27.38	632	27.38	812
		27.39	666	27.39	655	27.39	825
		27.4	679	27.4	645	27.4	831
		27.41	677	27.41	625	27.41	821
		27.42	670	27.42	641	27.42	823
		27.43	791	27.43	679	27.43	875
		27.44	764	27.44	686	27.44	849
		27.45	717	27.45	686	27.45	844
		27.46	692	27.46	607	27.46	843
		27.47	726	27.47	638	27.47	832
		27.48	741	27.48	630	27.48	847
		27.49	781	27.49	648	27.49	861
		27.5	749	27.5	706	27.5	822
		27.51	755	27.51	640	27.51	854
		27.52	778	27.52	672	27.52	827
		27.53	755	27.53	686	27.53	876
		27.54	703	27.54	665	27.54	830
		27.55	732	27.55	651	27.55	842
		27.56	788	27.56	684	27.56	860
		27.57	727	27.57	702	27.57	841
		27.58	726	27.58	702	27.58	831
		27.59	721	27.59	670	27.59	767
		27.6	761	27.6	690	27.6	833
		27.61	768	27.61	658	27.61	847
		27.62	700	27.62	676	27.62	840
		27.63	727	27.63	676	27.63	802
		27.64	753	27.64	653	27.64	851
		27.65	755	27.65	638	27.65	798
		27.66	731	27.66	678	27.66	839
		27.67	719	27.67	648	27.67	857
		27.68	752	27.68	722	27.68	788
		27.69	760	27.69	691	27.69	866
		27.7	786	27.7	662	27.7	855
		27.71	740	27.71	616	27.71	812
		27.72	781	27.72	629	27.72	855
		27.73	782	27.73	653	27.73	864
		27.74	804	27.74	663	27.74	858
		27.75	784	27.75	670	27.75	888
		27.76	818	27.76	648	27.76	864
		27.77	732	27.77	651	27.77	851
		27.78	781	27.78	663	27.78	809
		27.79	769	27.79	648	27.79	848
		27.8	759	27.8	635	27.8	875
		27.81	752	27.81	693	27.81	889
		27.82	773	27.82	618	27.82	802
		27.83	778	27.83	679	27.83	876
		27.84	727	27.84	670	27.84	824
		27.85	781	27.85	659	27.85	821
		27.86	751	27.86	680	27.86	893
		27.87	794	27.87	637	27.87	846
		27.88	768	27.88	662	27.88	842
		27.89	766	27.89	669	27.89	855
		27.9	765	27.9	669	27.9	833
		27.91	739	27.91	712	27.91	889
		27.92	713	27.92	687	27.92	853
		27.93	780	27.93	707	27.93	883
		27.94	820	27.94	690	27.94	860
		27.95	803	27.95	631	27.95	842
		27.96	807	27.96	689	27.96	835
		27.97	853	27.97	689	27.97	904
		27.98	806	27.98	712	27.98	878
		27.99	774	27.99	683	27.99	885
		28	862	28	650	28	881
		28.01	847	28.01	702	28.01	925
		28.02	839	28.02	725	28.02	879
		28.03	874	28.03	717	28.03	913
		28.04	858	28.04	762	28.04	889
		28.05	855	28.05	729	28.05	909
		28.06	855	28.06	770	28.06	923
		28.07	914	28.07	825	28.07	940
		28.08	905	28.08	777	28.08	911
		28.09	945	28.09	860	28.09	968
		28.1	979	28.1	942	28.1	1017
		28.11	1040	28.11	959	28.11	1044
		28.12	1142	28.12	1090	28.12	1118
		28.13	1256	28.13	1148	28.13	1273
		28.14	1382	28.14	1413	28.14	1480
		28.15	1537	28.15	1745	28.15	1680
		28.16	1671	28.16	1997	28.16	2029
		28.17	1775	28.17	2330	28.17	2348
		28.18	1849	28.18	2534	28.18	2524
		28.19	1961	28.19	2744	28.19	2390
		28.2	2005	28.2	2752	28.2	2401
		28.21	1949	28.21	2600	28.21	2257
		28.22	1940	28.22	2590	28.22	1969
		28.23	1972	28.23	2380	28.23	1885
		28.24	1943	28.24	2335	28.24	1925
		28.25	2043	28.25	2369	28.25	1956
		28.26	2137	28.26	2283	28.26	1892
		28.27	2166	28.27	2247	28.27	1834
		28.28	2243	28.28	2136	28.28	1703
		28.29	2367	28.29	2036	28.29	1573
		28.3	2447	28.3	1856	28.3	1446
		28.31	2643	28.31	1873	28.31	1337
		28.32	2914	28.32	1731	28.32	1240
		28.33	3264	28.33	1752	28.33	1430
		28.34	3808	28.34	1835	28.34	1384
		28.35	4897	28.35	1898	28.35	1514
		28.36	6431	28.36	2053	28.36	1631
		28.37	8844	28.37	2253	28.37	1883
		28.38	12184	28.38	2492	28.38	2203
		28.39	17063	28.39	2872	28.39	2555
		28.4	23117	28.4	3092	28.4	2948
		28.41	29506	28.41	3231	28.41	3354
		28.42	35261	28.42	3102	28.42	3464
		28.43	37086	28.43	2846	28.43	3314
		28.44	35030	28.44	2573	28.44	2925
		28.45	30387	28.45	2413	28.45	2545
		28.46	24855	28.46	2273	28.46	2380
		28.47	20936	28.47	2016	28.47	2301
		28.48	19626	28.48	1996	28.48	2206
		28.49	20004	28.49	1868	28.49	2271
		28.5	20162	28.5	1744	28.5	2103
		28.51	18626	28.51	1464	28.51	1853
		28.52	15307	28.52	1288	28.52	1594
		28.53	11330	28.53	1096	28.53	1387
		28.54	7669	28.54	963	28.54	1134
		28.55	4981	28.55	933	28.55	1051
		28.56	3478	28.56	843	28.56	990
		28.57	2764	28.57	829	28.57	994
		28.58	2330	28.58	813	28.58	954
		28.59	1986	28.59	712	28.59	965
		28.6	1886	28.6	703	28.6	940
		28.61	1690	28.61	719	28.61	943
		28.62	1557	28.62	705	28.62	917
		28.63	1433	28.63	709	28.63	884
		28.64	1350	28.64	691	28.64	894
		28.65	1279	28.65	680	28.65	870
		28.66	1184	28.66	680	28.66	835
		28.67	1145	28.67	672	28.67	840
		28.68	1127	28.68	644	28.68	888
		28.69	1004	28.69	662	28.69	851
		28.7	1028	28.7	632	28.7	810
		28.71	998	28.71	667	28.71	832
		28.72	985	28.72	632	28.72	840
		28.73	955	28.73	625	28.73	791
		28.74	881	28.74	622	28.74	847
		28.75	887	28.75	717	28.75	801
		28.76	886	28.76	665	28.76	804
		28.77	853	28.77	648	28.77	825
		28.78	849	28.78	605	28.78	808
		28.79	834	28.79	674	28.79	790
		28.8	846	28.8	646	28.8	831
		28.81	804	28.81	628	28.81	820
		28.82	827	28.82	620	28.82	790
		28.83	769	28.83	590	28.83	840
		28.84	788	28.84	631	28.84	844
		28.85	739	28.85	620	28.85	794
		28.86	809	28.86	603	28.86	764
		28.87	796	28.87	623	28.87	800
		28.88	773	28.88	646	28.88	807
		28.89	779	28.89	599	28.89	840
		28.9	732	28.9	639	28.9	827
		28.91	770	28.91	665	28.91	830
		28.92	725	28.92	664	28.92	802
		28.93	722	28.93	614	28.93	787
		28.94	738	28.94	622	28.94	840
		28.95	755	28.95	655	28.95	774
		28.96	754	28.96	627	28.96	744
		28.97	753	28.97	620	28.97	788
		28.98	727	28.98	668	28.98	780
		28.99	740	28.99	622	28.99	800
		29	686	29	599	29	816
		29.01	701	29.01	555	29.01	820
		29.02	683	29.02	599	29.02	812
		29.03	695	29.03	645	29.03	780
		29.04	709	29.04	605	29.04	789
		29.05	710	29.05	615	29.05	792
		29.06	720	29.06	601	29.06	837
		29.07	727	29.07	625	29.07	832
		29.08	695	29.08	618	29.08	804
		29.09	636	29.09	601	29.09	775
		29.1	679	29.1	639	29.1	817
		29.11	686	29.11	614	29.11	815
		29.12	655	29.12	625	29.12	804
		29.13	688	29.13	609	29.13	750
		29.14	656	29.14	606	29.14	780
		29.15	677	29.15	606	29.15	774
		29.16	679	29.16	611	29.16	756
		29.17	670	29.17	558	29.17	746
		29.18	697	29.18	592	29.18	787
		29.19	676	29.19	587	29.19	848
		29.2	675	29.2	623	29.2	841
		29.21	667	29.21	626	29.21	771
		29.22	684	29.22	613	29.22	813
		29.23	640	29.23	576	29.23	802
		29.24	645	29.24	617	29.24	781
		29.25	676	29.25	625	29.25	796
		29.26	681	29.26	612	29.26	786
		29.27	663	29.27	548	29.27	774
		29.28	672	29.28	586	29.28	815
		29.29	616	29.29	624	29.29	810
		29.3	636	29.3	615	29.3	789
		29.31	639	29.31	619	29.31	804
		29.32	626	29.32	599	29.32	834
		29.33	639	29.33	609	29.33	777
		29.34	694	29.34	624	29.34	775
		29.35	640	29.35	626	29.35	795
		29.36	626	29.36	572	29.36	762
		29.37	633	29.37	575	29.37	789
		29.38	666	29.38	590	29.38	770
		29.39	617	29.39	590	29.39	770
		29.4	612	29.4	610	29.4	768
		29.41	622	29.41	599	29.41	760
		29.42	612	29.42	614	29.42	747
		29.43	606	29.43	594	29.43	782
		29.44	669	29.44	618	29.44	772
		29.45	663	29.45	563	29.45	739
		29.46	613	29.46	593	29.46	780
		29.47	638	29.47	645	29.47	767
		29.48	615	29.48	658	29.48	732
		29.49	606	29.49	575	29.49	814
		29.5	618	29.5	586	29.5	782
		29.51	644	29.51	611	29.51	775
		29.52	646	29.52	602	29.52	812
		29.53	635	29.53	551	29.53	744
		29.54	609	29.54	583	29.54	757
		29.55	591	29.55	600	29.55	713
		29.56	612	29.56	592	29.56	748
		29.57	603	29.57	584	29.57	736
		29.58	596	29.58	547	29.58	771
		29.59	619	29.59	609	29.59	771
		29.6	615	29.6	605	29.6	777
		29.61	588	29.61	557	29.61	805
		29.62	641	29.62	583	29.62	761
		29.63	593	29.63	618	29.63	789
		29.64	609	29.64	579	29.64	757
		29.65	576	29.65	565	29.65	792
		29.66	605	29.66	573	29.66	792
		29.67	619	29.67	568	29.67	798
		29.68	597	29.68	602	29.68	739
		29.69	636	29.69	586	29.69	763
		29.7	575	29.7	585	29.7	749
		29.71	631	29.71	636	29.71	760
		29.72	592	29.72	572	29.72	747
		29.73	601	29.73	561	29.73	769
		29.74	643	29.74	612	29.74	738
		29.75	609	29.75	597	29.75	785
		29.76	646	29.76	572	29.76	755
		29.77	561	29.77	612	29.77	757
		29.78	574	29.78	570	29.78	740
		29.79	635	29.79	545	29.79	754
		29.8	617	29.8	596	29.8	755
		29.81	614	29.81	550	29.81	748
		29.82	636	29.82	609	29.82	764
		29.83	592	29.83	535	29.83	796
		29.84	598	29.84	593	29.84	804
		29.85	622	29.85	552	29.85	780
		29.86	598	29.86	562	29.86	849
		29.87	605	29.87	559	29.87	823
		29.88	655	29.88	613	29.88	764
		29.89	571	29.89	579	29.89	738
		29.9	607	29.9	612	29.9	734
		29.91	585	29.91	590	29.91	781
		29.92	603	29.92	592	29.92	785
		29.93	648	29.93	616	29.93	844
		29.94	593	29.94	554	29.94	841
		29.95	611	29.95	577	29.95	773
		29.96	627	29.96	642	29.96	773
		29.97	623	29.97	590	29.97	808
[truncated: 4,003 more rows]

## Sheet: Figure 2a
Figure 2a
			T-phase (fresh)		T-phase (activated)		tT-phase (fresh)		tT-phase (activated)
		-0.01	21.3146	-0.01	21.3146	-0.01	21.087	1.23	-0.7784
		0	21.2902	0	21.2902	0	21.0683	1.21	4.50301
		0.01	21.2305	0.01	21.2305	0.01	21.0648	1.19	7.9987
		0.03	21.1943	0.03	21.1943	0.03	21.0548	1.17	11.5213
		0.05	21.1536	0.05	21.1536	0.05	21.0413	1.15	14.2519
		0.07	21.1268	0.07	21.1268	0.07	21.0355	1.13	16.2838
		0.09	21.1102	0.09	21.1102	0.09	21.027	1.11	17.7486
		0.11	21.0881	0.11	21.0881	0.11	21.0271	1.09	18.7633
		0.13	21.0737	0.13	21.0737	0.13	21.025	1.07	19.4662
		0.15	21.052	0.15	21.052	0.15	21.0296	1.05	19.9402
		0.17	21.0253	0.17	21.0253	0.17	21.0179	1.03	20.2419
		0.19	21.0091	0.19	21.0091	0.19	21.0085	1.01	20.4356
		0.21	20.9913	0.21	20.9913	0.21	20.9976	0.99	20.5801
		0.23	20.9711	0.23	20.9711	0.23	20.9866	0.97	20.6696
		0.25	20.9673	0.25	20.9673	0.25	20.9692	0.95	20.7302
		0.27	20.966	0.27	20.966	0.27	20.9497	0.93	20.7767
		0.29	20.9592	0.29	20.9592	0.29	20.9247	0.91	20.814
		0.31	20.9435	0.31	20.9435	0.31	20.9031	0.89	20.8414
		0.33	20.9246	0.33	20.9246	0.33	20.8824	0.87	20.8576
		0.35	20.9038	0.35	20.9038	0.35	20.8685	0.85	20.8708
		0.37	20.8882	0.37	20.8882	0.37	20.8596	0.83	20.8849
		0.39	20.8783	0.39	20.8783	0.39	20.8497	0.81	20.8934
		0.41	20.8691	0.41	20.8691	0.41	20.8532	0.79	20.8968
		0.43	20.8696	0.43	20.8696	0.43	20.8462	0.77	20.8992
		0.45	20.8778	0.45	20.8778	0.45	20.8423	0.75	20.9041
		0.47	20.8722	0.47	20.8722	0.47	20.8392	0.73	20.9126
		0.49	20.8459	0.49	20.8459	0.49	20.8414	0.71	20.921
		0.51	20.823	0.51	20.823	0.51	20.8349	0.69	20.9198
		0.53	20.8006	0.53	20.8006	0.53	20.8322	0.67	20.9235
		0.55	20.7724	0.55	20.7724	0.55	20.822	0.65	20.9234
		0.57	20.7479	0.57	20.7479	0.57	20.8158	0.63	20.9193
		0.59	20.7362	0.59	20.7362	0.59	20.8008	0.61	20.9259
		0.61	20.7224	0.61	20.7224	0.61	20.7693	0.59	20.9417
		0.63	20.7078	0.63	20.7078	0.63	20.737	0.57	20.959
		0.65	20.6768	0.65	20.6768	0.65	20.7066	0.55	20.9708
		0.67	20.6351	0.67	20.6351	0.67	20.6675	0.53	20.9765
		0.69	20.5671	0.69	20.5671	0.69	20.6301	0.51	20.9714
		0.71	20.4959	0.71	20.4959	0.71	20.5919	0.49	20.9672
		0.73	20.3955	0.73	20.3955	0.73	20.5655	0.47	20.9662
		0.75	20.282	0.75	20.282	0.75	20.5344	0.45	20.9737
		0.77	20.1495	0.77	20.1495	0.77	20.4882	0.43	20.9774
		0.79	20.0072	0.79	20.0072	0.79	20.4429	0.41	20.982
		0.81	19.835	0.81	19.835	0.81	20.3945	0.39	20.9843
		0.83	19.6349	0.83	19.6349	0.83	20.3179	0.37	20.9824
		0.85	19.3922	0.85	19.3922	0.85	20.2163	0.35	20.9767
		0.87	19.0762	0.87	19.0762	0.87	20.0915	0.33	20.9925
		0.89	18.6447	0.89	18.6447	0.89	19.9061	0.31	21.0018
		0.91	18.0221	0.91	18.0221	0.91	19.647	0.29	21.0057
		0.93	17.1423	0.93	17.1423	0.93	19.2644	0.27	21.0176
		0.95	15.9141	0.95	15.9141	0.95	18.683	0.25	21.0282
		0.97	14.2668	0.97	14.2668	0.97	17.8323	0.23	21.0208
		0.99	12.1598	0.99	12.1598	0.99	16.6029	0.21	21.0057
		1.01	9.6018	1.01	9.6018	1.01	14.9001	0.19	21.008
		1.03	6.67319	1.03	6.67319	1.03	12.6535	0.17	21.0125
		1.05	3.4906	1.05	3.4906	1.05	9.85046	0.15	21.0205
		1.07	0.11507	1.07	0.11507	1.07	6.54624	0.13	21.0272
		1.09	-3.23477	1.09	-3.23477	1.09	3.28956	0.11	21.0467
		1.11	-6.83987	1.11	-6.83987	1.11	-1.02208	0.09	21.0607
						1.12	-3.02367	0.07	21.0617
								0.05	21.0572
								0.03	21.0602
								0.01	21.0586
								0	21.0584
								-0.01	21.0286

## Sheet: Figure 2b
Figure 2b
		Voc (V) (fresh)	Voc (V) (activated)	PCE (%) (fresh)	PCE (%) (activated)
		1.1	1.25	15.63	19.13
		1.102	1.21	16.0091	19.14
		1.12	1.23	17.6	19.09
		1.1	1.24	17.1	20.27
		1.118	1.23	16.3	19.2
		1.096	1.21	17.52	19.77
		1.105	1.2	17.8	20.19
		1.1018	1.22	17.25	19.23
		1.1038	1.2161	16.95	19.1
		1.113	1.217	16.78	19.53
		1.095	1.23	17.47	19.94
		1.091	1.22	16.84	19.21
		1.10141	1.232	17.5	19.17
		1.11	1.2314	17.3	19.08
		1.113	1.2349	16.8	19.33
		1.102	1.2277	16.23	20.31
		1.104	1.2197	16.45	19.77
		1.094	1.2386	16.65	19.97
		1.1181	1.245	17.05	20.85
		1.12	1.23	18.7	19.54
		1.11	1.24	18.38	20.74
		1.11	1.245	18.1	20.25
		1.11	1.24	18.42	20.08

## Sheet: Figure 2c
Figure 2c
		activation				stability
		repetition of JV scans	Voc (V)	PCE (%)		time (days)	normalized PCE	normalized Voc
		1	1.12	17.7		1	1	1
		2	1.13796	17.96		32	0.971	0.99481
		3	1.15496	18.16		76	0.97799	0.99368
		4	1.16769	18.26		144	0.99826	0.9924
		5	1.17928	18.72
		6	1.18874	19.0086
		7	1.19736	19.5063
		8	1.20149	19.7115
		10	1.21487	20.5057
		12	1.22595	20.5593
		14	1.23355	20.7241
		16	1.2418	20.745

## Sheet: Figure 2d
Figure 2d
			T-phase (fresh)		T-phase (activated)		tT-phase (fresh)		tT-phase (activated)
		640.944	46514	640.944	46905	640.944	58254	640.944	422310
		641.154	45671	641.154	46402	641.154	57780	641.154	417220
		641.364	45879	641.364	46269	641.364	58284	641.364	419390
		641.573	46621	641.573	47049	641.573	58790	641.573	423620
		641.783	46031	641.783	46525	641.783	58305	641.783	420610
		641.993	45830	641.993	46301	641.993	58304	641.993	419770
		642.203	46680	642.203	47037	642.203	59085	642.203	424650
		642.413	46226	642.413	46673	642.413	58953	642.413	420640
		642.622	45966	642.622	46323	642.622	58657	642.622	419970
		642.832	46449	642.832	46925	642.832	59452	642.832	425110
		643.042	46358	643.042	46924	643.042	59436	643.042	423480
		643.251	45943	643.251	46413	643.251	59315	643.251	419450
		643.461	46559	643.461	46981	643.461	59846	643.461	425190
		643.671	46403	643.671	47019	643.671	60179	643.671	423510
		643.881	46093	643.881	46396	643.881	59636	643.881	420650
		644.09	46468	644.09	46699	644.09	60116	644.09	422650
		644.3	46678	644.3	47112	644.3	60463	644.3	425850
		644.51	45997	644.51	46576	644.51	60227	644.51	422160
		644.719	46170	644.719	46645	644.719	60425	644.719	423530
		644.929	46776	644.929	47036	644.929	61056	644.929	428090
		645.139	46174	645.139	46870	645.139	60712	645.139	423660
		645.348	46248	645.348	46665	645.348	60741	645.348	424860
		645.558	46844	645.558	47303	645.558	61401	645.558	429030
		645.768	46503	645.768	46942	645.768	61088	645.768	424070
		645.977	46325	645.977	46812	645.977	61432	645.977	424760
		646.187	46762	646.187	47234	646.187	61930	646.187	428390
		646.396	46799	646.396	46996	646.396	61851	646.396	425520
		646.606	46388	646.606	46735	646.606	61727	646.606	423880
		646.816	46778	646.816	47054	646.816	61983	646.816	426340
		647.025	46758	647.025	47141	647.025	62279	647.025	426250
		647.235	46217	647.235	46598	647.235	62104	647.235	424420
		647.445	46636	647.445	47248	647.445	62696	647.445	428110
		647.654	46746	647.654	47147	647.654	62658	647.654	429130
		647.864	46396	647.864	46687	647.864	62703	647.864	424560
		648.073	46540	648.073	47014	648.073	62772	648.073	426340
		648.283	46705	648.283	47195	648.283	63237	648.283	430190
		648.492	46380	648.492	46952	648.492	63039	648.492	426040
		648.702	46325	648.702	46802	648.702	63118	648.702	425020
		648.911	46732	648.911	47052	648.911	63892	648.911	428910
		649.121	46366	649.121	46923	649.121	63671	649.121	428220
		649.331	46318	649.331	46790	649.331	63391	649.331	426570
		649.54	46602	649.54	47000	649.54	64069	649.54	429650
		649.75	46352	649.75	46594	649.75	63951	649.75	429530
		649.959	46226	649.959	46472	649.959	63959	649.959	427240
		650.169	46356	650.169	46796	650.169	64263	650.169	428000
		650.378	46358	650.378	46562	650.378	64490	650.378	429260
		650.588	46032	650.588	46341	650.588	64428	650.588	427970
		650.797	46206	650.797	46799	650.797	64630	650.797	426810
		651.007	46165	651.007	46659	651.007	65101	651.007	429460
		651.216	45961	651.216	46084	651.216	64813	651.216	427370
		651.426	46050	651.426	46483	651.426	65280	651.426	429190
		651.635	46185	651.635	46473	651.635	65299	651.635	428710
		651.845	45950	651.845	46154	651.845	65650	651.845	427360
		652.054	45978	652.054	46239	652.054	65466	652.054	426910
		652.263	46292	652.263	46349	652.263	65971	652.263	429740
		652.473	45674	652.473	46165	652.473	65884	652.473	428150
		652.682	45510	652.682	46133	652.682	66141	652.682	428040
		652.892	45867	652.892	46282	652.892	65972	652.892	429240
		653.101	45804	653.101	46261	653.101	66295	653.101	428940
		653.311	45627	653.311	46062	653.311	66561	653.311	428770
		653.52	45893	653.52	46326	653.52	66555	653.52	428520
		653.729	45818	653.729	46108	653.729	66826	653.729	428730
		653.939	45676	653.939	45974	653.939	67131	653.939	428510
		654.148	46019	654.148	46221	654.148	67153	654.148	430460
		654.358	45872	654.358	46071	654.358	67355	654.358	429340
		654.567	45676	654.567	45811	654.567	67366	654.567	429230
		654.776	45755	654.776	46228	654.776	67915	654.776	429500
		654.986	45762	654.986	46008	654.986	67853	654.986	428490
		655.195	45642	655.195	45945	655.195	67933	655.195	429700
		655.404	45691	655.404	46068	655.404	68248	655.404	429870
		655.614	45753	655.614	45949	655.614	68479	655.614	430310
		655.823	45493	655.823	45976	655.823	68634	655.823	431100
		656.033	45711	656.033	45962	656.033	68938	656.033	429490
		656.242	45862	656.242	46008	656.242	69175	656.242	431300
		656.451	45526	656.451	45865	656.451	69486	656.451	430280
		656.661	45400	656.661	45620	656.661	69549	656.661	429980
		656.87	45777	656.87	45939	656.87	69992	656.87	431600
		657.079	45615	657.079	45865	657.079	70259	657.079	430360
		657.288	45506	657.288	45889	657.288	70390	657.288	430020
		657.498	45529	657.498	45816	657.498	70743	657.498	430790
		657.707	45604	657.707	45861	657.707	71107	657.707	429860
		657.916	45361	657.916	45731	657.916	71267	657.916	430120
		658.126	45563	658.126	45710	658.126	71141	658.126	431600
		658.335	45536	658.335	45788	658.335	72170	658.335	430870
		658.544	45441	658.544	45510	658.544	72145	658.544	432870
		658.753	45483	658.753	45736	658.753	72013	658.753	430730
		658.963	45526	658.963	45708	658.963	72443	658.963	431800
		659.172	45251	659.172	45413	659.172	72473	659.172	431420
		659.381	45284	659.381	45567	659.381	72757	659.381	431110
		659.59	45448	659.59	45632	659.59	73290	659.59	432060
		659.8	45176	659.8	45405	659.8	73564	659.8	432810
		660.009	45155	660.009	45528	660.009	73609	660.009	432490
		660.218	45336	660.218	45466	660.218	74110	660.218	432280
		660.427	45198	660.427	45403	660.427	74167	660.427	432760
		660.636	45131	660.636	45262	660.636	74192	660.636	433430
		660.846	45219	660.846	45272	660.846	74664	660.846	432400
		661.055	45162	661.055	45415	661.055	75121	661.055	434130
		661.264	44903	661.264	45048	661.264	75497	661.264	433610
		661.473	45000	661.473	45334	661.473	75634	661.473	434100
		661.682	44879	661.682	45052	661.682	75827	661.682	433200
		661.892	44780	661.892	45245	661.892	76221	661.892	434430
		662.101	44875	662.101	45213	662.101	76875	662.101	435750
		662.31	44801	662.31	45108	662.31	76988	662.31	436550
		662.519	44837	662.519	44939	662.519	77128	662.519	435300
		662.728	44552	662.728	45057	662.728	77772	662.728	435810
		662.937	44852	662.937	45002	662.937	78129	662.937	436570
		663.146	44654	663.146	44792	663.146	78538	663.146	437610
		663.355	44558	663.355	44901	663.355	78973	663.355	437430
		663.565	44762	663.565	44951	663.565	79453	663.565	438500
		663.774	44721	663.774	44643	663.774	79904	663.774	438070
		663.983	44626	663.983	45011	663.983	79873	663.983	438940
		664.192	44732	664.192	44891	664.192	80600	664.192	439110
		664.401	44557	664.401	44764	664.401	80934	664.401	439100
		664.61	44518	664.61	44936	664.61	81243	664.61	437780
		664.819	44410	664.819	44873	664.819	81735	664.819	440610
		665.028	44563	665.028	44757	665.028	82026	665.028	440210
		665.237	44438	665.237	44667	665.237	82688	665.237	440480
		665.446	44457	665.446	44889	665.446	82934	665.446	440480
		665.655	44557	665.655	44496	665.655	83284	665.655	441210
		665.864	44356	665.864	44586	665.864	83498	665.864	441330
		666.073	44429	666.073	44771	666.073	84052	666.073	441810
		666.283	44428	666.283	44578	666.283	84233	666.283	441840
		666.492	44364	666.492	44593	666.492	84489	666.492	443000
		666.701	44331	666.701	44585	666.701	85105	666.701	443220
		666.91	44588	666.91	44568	666.91	85267	666.91	444010
		667.119	44335	667.119	44429	667.119	86386	667.119	443860
		667.328	44538	667.328	44594	667.328	85917	667.328	443930
		667.537	44463	667.537	44474	667.537	86461	667.537	446400
		667.746	44463	667.746	44348	667.746	87066	667.746	445890
		667.955	44226	667.955	44497	667.955	87423	667.955	446070
		668.164	44386	668.164	44533	668.164	87898	668.164	447060
		668.373	44401	668.373	44301	668.373	88241	668.373	448120
		668.582	44368	668.582	44358	668.582	88934	668.582	446590
		668.79	44334	668.79	44364	668.79	89347	668.79	449210
		668.999	44558	668.999	44439	668.999	89918	668.999	450840
		669.208	44425	669.208	44227	669.208	90425	669.208	449870
		669.417	44422	669.417	44495	669.417	90958	669.417	449880
		669.626	44321	669.626	44393	669.626	91534	669.626	450730
		669.835	44362	669.835	44359	669.835	91590	669.835	451960
		670.044	44418	670.044	44453	670.044	92622	670.044	452350
		670.253	44321	670.253	44378	670.253	92946	670.253	451920
		670.462	44167	670.462	44234	670.462	93328	670.462	452570
		670.671	44318	670.671	44373	670.671	94324	670.671	454360
		670.88	44517	670.88	44193	670.88	94552	670.88	453880
		671.089	44330	671.089	44258	671.089	95075	671.089	454740
		671.297	44223	671.297	44350	671.297	95350	671.297	454700
		671.506	44528	671.506	44204	671.506	95830	671.506	456220
		671.715	44258	671.715	44208	671.715	96822	671.715	458670
		671.924	44374	671.924	44263	671.924	97220	671.924	457200
		672.133	44308	672.133	44308	672.133	97463	672.133	459000
		672.342	44437	672.342	44228	672.342	98227	672.342	460610
		672.551	44179	672.551	44358	672.551	98647	672.551	459200
		672.76	44206	672.76	44393	672.76	99405	672.76	461200
		672.968	44124	672.968	44229	672.968	99524	672.968	461370
		673.177	44040	673.177	44248	673.177	99972	673.177	462050
		673.386	44117	673.386	44274	673.386	100819	673.386	463720
		673.595	44188	673.595	44234	673.595	101094	673.595	464430
		673.804	44001	673.804	44081	673.804	101542	673.804	464600
		674.012	44001	674.012	44192	674.012	102337	674.012	465350
		674.221	44227	674.221	44036	674.221	102965	674.221	465950
		674.43	43935	674.43	44017	674.43	103206	674.43	468560
		674.639	44003	674.639	44249	674.639	103734	674.639	469380
		674.848	44174	674.848	44097	674.848	104234	674.848	469050
		675.056	43975	675.056	44099	675.056	104705	675.056	470130
		675.265	43931	675.265	44242	675.265	105199	675.265	471450
		675.474	44094	675.474	43981	675.474	105838	675.474	473790
		675.683	43848	675.683	43918	675.683	106434	675.683	473640
		675.891	43928	675.891	44100	675.891	107260	675.891	473700
		676.1	43884	676.1	44081	676.1	107665	676.1	476070
		676.309	43832	676.309	44012	676.309	107928	676.309	477170
		676.518	43808	676.518	43933	676.518	108628	676.518	478320
		676.726	43984	676.726	44203	676.726	109543	676.726	477960
		676.935	44041	676.935	43904	676.935	110354	676.935	481870
		677.144	43974	677.144	43926	677.144	111133	677.144	479210
		677.352	43761	677.352	44033	677.352	111616	677.352	480930
		677.561	43761	677.561	43854	677.561	112622	677.561	484100
		677.77	43798	677.77	43844	677.77	113099	677.77	485280
		677.979	43842	677.979	43915	677.979	113804	677.979	487790
		678.187	43900	678.187	43877	678.187	114385	678.187	488530
		678.396	43692	678.396	43697	678.396	115378	678.396	488220
		678.605	43685	678.605	43993	678.605	116178	678.605	490000
		678.813	43836	678.813	43762	678.813	116381	678.813	489690
		679.022	43770	679.022	43738	679.022	117525	679.022	492140
		679.231	43702	679.231	43818	679.231	118009	679.231	494080
		679.439	43785	679.439	43880	679.439	118269	679.439	494430
		679.648	43649	679.648	43539	679.648	119477	679.648	497770
		679.856	43754	679.856	43857	679.856	119755	679.856	498130
		680.065	43775	680.065	43782	680.065	120379	680.065	499770
		680.274	43802	680.274	43615	680.274	120991	680.274	501790
		680.482	43725	680.482	43798	680.482	121412	680.482	502420
		680.691	43812	680.691	43576	680.691	122424	680.691	505360
		680.899	43697	680.899	43748	680.899	123037	680.899	505840
		681.108	43750	681.108	43729	681.108	123827	681.108	508650
		681.317	43862	681.317	43654	681.317	124409	681.317	511170
		681.525	43886	681.525	43689	681.525	124879	681.525	512090
		681.734	43732	681.734	43603	681.734	125401	681.734	513560
		681.942	44040	681.942	43641	681.942	126683	681.942	517590
		682.151	43860	682.151	43499	682.151	127608	682.151	517670
		682.359	43697	682.359	43681	682.359	127882	682.359	519050
		682.568	43699	682.568	43763	682.568	128834	682.568	522500
		682.777	43849	682.777	43553	682.777	129462	682.777	522290
		682.985	43759	682.985	43580	682.985	130309	682.985	525130
		683.194	43929	683.194	43779	683.194	131583	683.194	527430
		683.402	43822	683.402	43675	683.402	132311	683.402	530580
		683.611	43833	683.611	43574	683.611	133136	683.611	532370
		683.819	43902	683.819	43774	683.819	134203	683.819	535330
		684.028	44043	684.028	43669	684.028	135604	684.028	537460
		684.236	43954	684.236	43616	684.236	136038	684.236	539430
		684.445	43957	684.445	43638	684.445	137247	684.445	541110
		684.653	43941	684.653	43743	684.653	138240	684.653	543300
		684.862	43988	684.862	43605	684.862	138894	684.862	545570
		685.07	43862	685.07	43670	685.07	140214	685.07	547830
		685.279	43980	685.279	43635	685.279	141199	685.279	551250
		685.487	44045	685.487	43677	685.487	141997	685.487	553350
		685.696	43911	685.696	43648	685.696	143372	685.696	556040
		685.904	43903	685.904	43674	685.904	143852	685.904	556950
		686.112	44089	686.112	43810	686.112	145019	686.112	561250
		686.321	43902	686.321	43470	686.321	145769	686.321	563790
		686.529	43957	686.529	43753	686.529	146813	686.529	565460
		686.738	44047	686.738	43580	686.738	147867	686.738	568700
		686.946	43983	686.946	43677	686.946	148361	686.946	572200
		687.155	44014	687.155	43802	687.155	149977	687.155	573990
		687.363	44015	687.363	43796	687.363	150848	687.363	576050
		687.571	43832	687.571	43620	687.571	152109	687.571	578500
		687.78	43819	687.78	43748	687.78	152576	687.78	582220
		687.988	44069	687.988	43888	687.988	153030	687.988	586420
		688.197	43910	688.197	43801	688.197	154049	688.197	589120
		688.405	43785	688.405	43864	688.405	155140	688.405	591220
		688.613	44042	688.613	43916	688.613	155840	688.613	596660
		688.822	43809	688.822	43493	688.822	156877	688.822	599560
		689.03	43773	689.03	43739	689.03	157880	689.03	603440
		689.238	43793	689.238	43640	689.238	158750	689.238	605460
		689.447	43892	689.447	43613	689.447	160389	689.447	609860
		689.655	43596	689.655	43837	689.655	160672	689.655	614590
		689.863	43633	689.863	43693	689.863	161740	689.863	618300
		690.072	43886	690.072	43699	690.072	163285	690.072	619430
		690.28	43751	690.28	43605	690.28	163902	690.28	625490
		690.488	43837	690.488	43739	690.488	165744	690.488	627600
		690.697	43553	690.697	43488	690.697	166445	690.697	634690
		690.905	43746	690.905	43641	690.905	167483	690.905	635210
		691.113	43663	691.113	43737	691.113	168772	691.113	640930
		691.321	43726	691.321	43588	691.321	170100	691.321	645770
		691.53	43611	691.53	43614	691.53	171341	691.53	649690
		691.738	43669	691.738	43715	691.738	172118	691.738	652790
		691.946	43802	691.946	43665	691.946	173252	691.946	657780
		692.155	43618	692.155	43524	692.155	174778	692.155	664060
		692.363	43513	692.363	43661	692.363	176367	692.363	666060
		692.571	43640	692.571	43619	692.571	178062	692.571	671250
		692.779	43655	692.779	43533	692.779	178666	692.779	675860
		692.988	43527	692.988	43525	692.988	180331	692.988	677840
		693.196	43400	693.196	43546	693.196	181878	693.196	684650
		693.404	43588	693.404	43429	693.404	182163	693.404	690240
		693.612	43397	693.612	43426	693.612	184297	693.612	693680
		693.82	43590	693.82	43536	693.82	185273	693.82	697540
		694.029	43613	694.029	43478	694.029	186507	694.029	702990
		694.237	43520	694.237	43399	694.237	187231	694.237	709220
		694.445	43527	694.445	43558	694.445	188561	694.445	711350
		694.653	43719	694.653	43349	694.653	189210	694.653	717250
		694.861	43495	694.861	43378	694.861	191015	694.861	724660
		695.07	43518	695.07	43376	695.07	191026	695.07	728710
		695.278	43708	695.278	43195	695.278	192405	695.278	736010
		695.486	43645	695.486	43211	695.486	193162	695.486	738220
		695.694	43464	695.694	43270	695.694	194733	695.694	746060
		695.902	43667	695.902	43188	695.902	195985	695.902	752360
		696.11	43760	696.11	43162	696.11	197095	696.11	758700
		696.319	43719	696.319	43276	696.319	198010	696.319	761960
		696.527	43707	696.527	43301	696.527	199216	696.527	769260
		696.735	43789	696.735	43307	696.735	199643	696.735	776440
		696.943	43749	696.943	43382	696.943	201860	696.943	783370
		697.151	43822	697.151	43430	697.151	203068	697.151	790830
		697.359	43754	697.359	43123	697.359	204018	697.359	795530
		697.567	43805	697.567	43255	697.567	205573	697.567	802600
		697.775	43814	697.775	43297	697.775	207056	697.775	810510
		697.983	43745	697.983	43116	697.983	208605	697.983	815950
		698.191	43931	698.191	43165	698.191	209556	698.191	826320
		698.4	43887	698.4	43196	698.4	211166	698.4	832140
		698.608	43810	698.608	43013	698.608	212487	698.608	836280
		698.816	43787	698.816	43113	698.816	214739	698.816	845460
		699.024	43890	699.024	43159	699.024	215714	699.024	855190
		699.232	43841	699.232	43030	699.232	217147	699.232	861250
		699.44	43878	699.44	43118	699.44	218559	699.44	875430
		699.648	43805	699.648	43402	699.648	220639	699.648	878150
		699.856	43757	699.856	43233	699.856	222116	699.856	889500
		700.064	43901	700.064	43083	700.064	223556	700.064	894560
		700.272	43663	700.272	43046	700.272	224252	700.272	904800
		700.48	43954	700.48	43085	700.48	227014	700.48	912530
		700.688	43845	700.688	42967	700.688	227810	700.688	920410
		700.896	43843	700.896	43200	700.896	229336	700.896	931590
		701.104	43817	701.104	43042	701.104	231762	701.104	939530
		701.312	44220	701.312	43079	701.312	232761	701.312	947570
		701.52	44008	701.52	43243	701.52	234322	701.52	958360
		701.728	43813	701.728	43138	701.728	236253	701.728	967760
		701.936	43983	701.936	43125	701.936	237268	701.936	975530
		702.144	43945	702.144	43143	702.144	238070	702.144	988090
		702.352	43854	702.352	43038	702.352	239907	702.352	994880
		702.56	43928	702.56	43069	702.56	241480	702.56	1004040
		702.768	44019	702.768	43201	702.768	242593	702.768	1010450
		702.976	43781	702.976	43132	702.976	243940	702.976	1026570
		703.184	44112	703.184	43202	703.184	246034	703.184	1033990
		703.392	43880	703.392	43192	703.392	246719	703.392	1044920
		703.599	43648	703.599	43179	703.599	249259	703.599	1055280
		703.807	43884	703.807	43328	703.807	250631	703.807	1064860
		704.015	44062	704.015	43213	704.015	251771	704.015	1078570
		704.223	43626	704.223	43362	704.223	253407	704.223	1088780
		704.431	43999	704.431	43299	704.431	255950	704.431	1103240
		704.639	43936	704.639	43223	704.639	257026	704.639	1111760
		704.847	43793	704.847	43357	704.847	258552	704.847	1126840
		705.055	43691	705.055	43223	705.055	260544	705.055	1135690
		705.263	43825	705.263	43227	705.263	262246	705.263	1149880
		705.47	43785	705.47	43399	705.47	264050	705.47	1157700
		705.678	43721	705.678	43368	705.678	266203	705.678	1173560
		705.886	43786	705.886	43267	705.886	267637	705.886	1186000
		706.094	43671	706.094	43264	706.094	269736	706.094	1200420
		706.302	43747	706.302	43199	706.302	272177	706.302	1212650
		706.51	43902	706.51	43169	706.51	273992	706.51	1228150
		706.718	43742	706.718	43154	706.718	275900	706.718	1242740
		706.925	43727	706.925	43163	706.925	278190	706.925	1255720
		707.133	43908	707.133	43246	707.133	280335	707.133	1273650
		707.341	43920	707.341	43253	707.341	283008	707.341	1288630
		707.549	43682	707.549	43483	707.549	285173	707.549	1303580
		707.757	43751	707.757	43321	707.757	288521	707.757	1318750
		707.964	44010	707.964	43285	707.964	290122	707.964	1339200
		708.172	43834	708.172	43227	708.172	291925	708.172	1352650
		708.38	43756	708.38	43135	708.38	294440	708.38	1369030
		708.588	43935	708.588	43070	708.588	296640	708.588	1389100
		708.795	43769	708.795	43285	708.795	297433	708.795	1400500
		709.003	43720	709.003	43242	709.003	300330	709.003	1421070
		709.211	44009	709.211	43051	709.211	303071	709.211	1440420
		709.419	44028	709.419	43352	709.419	305429	709.419	1456910
		709.626	43913	709.626	43331	709.626	306769	709.626	1474470
		709.834	43974	709.834	43289	709.834	309745	709.834	1498530
		710.042	43884	710.042	43430	710.042	311704	710.042	1515640
		710.25	43871	710.25	43370	710.25	313962	710.25	1536090
		710.457	44153	710.457	43180	710.457	317363	710.457	1547940
		710.665	44197	710.665	43324	710.665	319166	710.665	1570820
		710.873	44127	710.873	43472	710.873	320317	710.873	1589540
		711.08	44170	711.08	43184	711.08	322692	711.08	1609030
		711.288	44373	711.288	43030	711.288	325148	711.288	1626810
		711.496	44255	711.496	43259	711.496	327419	711.496	1645650
		711.703	44240	711.703	43206	711.703	328943	711.703	1665370
		711.911	44544	711.911	43355	711.911	331816	711.911	1682450
		712.119	44409	712.119	43390	712.119	333936	712.119	1707050
		712.326	44437	712.326	43395	712.326	336901	712.326	1728370
		712.534	44534	712.534	43170	712.534	340616	712.534	1749520
		712.742	44693	712.742	43432	712.742	343533	712.742	1772660
		712.949	44572	712.949	43256	712.949	346601	712.949	1799050
		713.157	44681	713.157	43210	713.157	349962	713.157	1818290
		713.365	44734	713.365	43348	713.365	352025	713.365	1842880
		713.572	44896	713.572	43356	713.572	354823	713.572	1862900
		713.78	44760	713.78	43330	713.78	357003	713.78	1885640
		713.988	44778	713.988	43347	713.988	360290	713.988	1912490
		714.195	44805	714.195	43232	714.195	363461	714.195	1931240
		714.403	45075	714.403	43363	714.403	366753	714.403	1959960
		714.61	45015	714.61	43372	714.61	370397	714.61	1987170
		714.818	44993	714.818	43498	714.818	373629	714.818	2020990
		715.025	45095	715.025	43336	715.025	377173	715.025	2038960
		715.233	45352	715.233	43356	715.233	382047	715.233	2076790
		715.441	45172	715.441	43574	715.441	385134	715.441	2103490
		715.648	45152	715.648	43280	715.648	388868	715.648	2132900
		715.856	45343	715.856	43463	715.856	391781	715.856	2165380
		716.063	45284	716.063	43453	716.063	395563	716.063	2194720
		716.271	45328	716.271	43394	716.271	399571	716.271	2229370
		716.478	45542	716.478	43462	716.478	402787	716.478	2260100
		716.686	45380	716.686	43483	716.686	405193	716.686	2288110
		716.893	45458	716.893	43396	716.893	408310	716.893	2317700
		717.101	45607	717.101	43485	717.101	412277	717.101	2356480
		717.308	45461	717.308	43627	717.308	415415	717.308	2388970
		717.516	45490	717.516	43610	717.516	419538	717.516	2426120
		717.723	45647	717.723	43458	717.723	423462	717.723	2468920
		717.931	45610	717.931	43541	717.931	427297	717.931	2500760
		718.138	45716	718.138	43603	718.138	432878	718.138	2544480
		718.346	45944	718.346	43752	718.346	436304	718.346	2572560
		718.553	46018	718.553	43703	718.553	440687	718.553	2620810
		718.761	45656	718.761	43827	718.761	443532	718.761	2656850
		718.968	45982	718.968	43801	718.968	447279	718.968	2692760
		719.176	46049	719.176	43987	719.176	451347	719.176	2729640
		719.383	45982	719.383	43960	719.383	455615	719.383	2769580
		719.591	46075	719.591	43869	719.591	458512	719.591	2800690
		719.798	46449	719.798	43868	719.798	463600	719.798	2843750
		720.005	46013	720.005	43893	720.005	466720	720.005	2887640
		720.213	46107	720.213	44094	720.213	472300	720.213	2916650
		720.42	46265	720.42	43953	720.42	476306	720.42	2957790
		720.628	46270	720.628	44058	720.628	480770	720.628	3007940
		720.835	46253	720.835	44060	720.835	486295	720.835	3050320
		721.043	46545	721.043	44091	721.043	491989	721.043	3091300
		721.25	46419	721.25	44283	721.25	497820	721.25	3134170
		721.457	46479	721.457	44454	721.457	504399	721.457	3183190
		721.665	46440	721.665	44433	721.665	509417	721.665	3236330
		721.872	46621	721.872	44576	721.872	515467	721.872	3288260
		722.079	46584	722.079	44496	722.079	522401	722.079	3340440
		722.287	46761	722.287	44536	722.287	529132	722.287	3392780
		722.494	46931	722.494	44750	722.494	534712	722.494	3431940
		722.701	46654	722.701	44621	722.701	539549	722.701	3478380
		722.909	47066	722.909	44564	722.909	544018	722.909	3521000
		723.116	47111	723.116	44615	723.116	550029	723.116	3569520
		723.323	47034	723.323	44790	723.323	556686	723.323	3614660
		723.531	47181	723.531	44754	723.531	564110	723.531	3685030
		723.738	47244	723.738	44831	723.738	570849	723.738	3742820
		723.945	47505	723.945	45039	723.945	578678	723.945	3814320
		724.153	47510	724.153	45145	724.153	587471	724.153	3880390
		724.36	47697	724.36	45016	724.36	593532	724.36	3934370
		724.567	47821	724.567	45348	724.567	600414	724.567	4001600
		724.775	47831	724.775	45410	724.775	607006	724.775	4058980
		724.982	47961	724.982	45322	724.982	614126	724.982	4121070
		725.189	47916	725.189	45315	725.189	619476	725.189	4184270
		725.396	48239	725.396	45405	725.396	625888	725.396	4249350
		725.604	48382	725.604	45500	725.604	631898	725.604	4306290
		725.811	48434	725.811	45720	725.811	638856	725.811	4380930
		726.018	48444	726.018	45891	726.018	645959	726.018	4453200
		726.225	48572	726.225	45618	726.225	653016	726.225	4521970
		726.433	48805	726.433	45900	726.433	662218	726.433	4610490
		726.64	48766	726.64	45996	726.64	669587	726.64	4691120
		726.847	49113	726.847	45836	726.847	676543	726.847	4773380
		727.054	49555	727.054	45961	727.054	685480	727.054	4844720
		727.262	49595	727.262	46253	727.262	694226	727.262	4930790
		727.469	49525	727.469	46352	727.469	703952	727.469	5020300
		727.676	49864	727.676	46360	727.676	713154	727.676	5106110
		727.883	50162	727.883	46598	727.883	720375	727.883	5188130
		728.09	50251	728.09	46657	728.09	729260	728.09	5281210
		728.298	50410	728.298	46407	728.298	738031	728.298	5359730
		728.505	50610	728.505	46765	728.505	747167	728.505	5423780
		728.712	50724	728.712	46693	728.712	754218	728.712	5503810
		728.919	50977	728.919	46787	728.919	762226	728.919	5582050
		729.126	51323	729.126	46933	729.126	769702	729.126	5651150
		729.333	51195	729.333	47048	729.333	779795	729.333	5736080
		729.54	51412	729.54	46787	729.54	789606	729.54	5814100
		729.748	51586	729.748	47126	729.748	800596	729.748	5894720
		729.955	51874	729.955	47336	729.955	810346	729.955	5995950
		730.162	52090	730.162	47364	730.162	823131	730.162	6096860
		730.369	52340	730.369	47555	730.369	835400	730.369	6207940
		730.576	52658	730.576	47809	730.576	848600	730.576	6302030
		730.783	53020	730.783	47498	730.783	858768	730.783	6395360
		730.99	53060	730.99	47781	730.99	871810	730.99	6504120
		731.197	53202	731.197	47961	731.197	883204	731.197	6611530
		731.404	53484	731.404	47699	731.404	894443	731.404	6698120
		731.612	53817	731.612	48109	731.612	905226	731.612	6780300
		731.819	53900	731.819	48137	731.819	915484	731.819	6863680
		732.026	54001	732.026	48215	732.026	924028	732.026	6958820
		732.233	54077	732.233	48102	732.233	934635	732.233	7037700
		732.44	54358	732.44	48445	732.44	946585	732.44	7141940
		732.647	54763	732.647	48476	732.647	958795	732.647	7260240
		732.854	54936	732.854	48454	732.854	973304	732.854	7379120
		733.061	55310	733.061	48678	733.061	985670	733.061	7509170
		733.268	55483	733.268	48946	733.268	1001766	733.268	7620280
		733.475	55492	733.475	48897	733.475	1015494	733.475	7763100
		733.682	56180	733.682	49214	733.682	1029747	733.682	7889650
		733.889	56005	733.889	49301	733.889	1041736	733.889	8016820
		734.096	56622	734.096	49405	734.096	1053886	734.096	8128660
		734.303	56994	734.303	49525	734.303	1065955	734.303	8253130
		734.51	56930	734.51	49491	734.51	1078328	734.51	8373230
		734.717	57124	734.717	49762	734.717	1091103	734.717	8483000
		734.924	57135	734.924	49628	734.924	1100883	734.924	8599640
		735.131	57322	735.131	49990	735.131	1113373	735.131	8727130
		735.338	57465	735.338	49842	735.338	1122989	735.338	8856930
		735.545	57753	735.545	49984	735.545	1137498	735.545	8983680
		735.752	57894	735.752	50142	735.752	1150614	735.752	9111500
		735.959	58177	735.959	50169	735.959	1162784	735.959	9249270
		736.166	58069	736.166	50189	736.166	1175504	736.166	9393300
		736.373	58560	736.373	50626	736.373	1190606	736.373	9546570
		736.58	58572	736.58	50677	736.58	1208777	736.58	9703670
		736.787	58922	736.787	50732	736.787	1226244	736.787	9896270
		736.993	59190	736.993	50935	736.993	1244422	736.993	10055200
		737.2	59674	737.2	51118	737.2	1261346	737.2	10226300
		737.407	59888	737.407	51257	737.407	1278356	737.407	10382300
		737.614	60161	737.614	51508	737.614	1296419	737.614	10553400
		737.821	60266	737.821	51852	737.821	1315555	737.821	10703000
		738.028	60442	738.028	51802	738.028	1330302	738.028	10849400
		738.235	60817	738.235	52070	738.235	1343519	738.235	10975600
		738.442	60603	738.442	52022	738.442	1356854	738.442	11106600
		738.649	60907	738.649	52239	738.649	1371880	738.649	11235500
		738.855	61264	738.855	52401	738.855	1385906	738.855	11351100
		739.062	61456	739.062	52652	739.062	1401737	739.062	11483600
		739.269	61589	739.269	52825	739.269	1420823	739.269	11629700
		739.476	61853	739.476	52807	739.476	1438375	739.476	11824800
		739.683	62034	739.683	53226	739.683	1460846	739.683	12013600
		739.89	62515	739.89	53466	739.89	1484482	739.89	12191600
		740.096	62886	740.096	53703	740.096	1509607	740.096	12379900
		740.303	63042	740.303	53929	740.303	1530068	740.303	12563500
		740.51	63464	740.51	54124	740.51	1551208	740.51	12740600
		740.717	63869	740.717	54303	740.717	1567577	740.717	12924700
		740.924	64144	740.924	54596	740.924	1588631	740.924	13046600
		741.131	64376	741.131	54699	741.131	1607229	741.131	13202000
		741.337	64759	741.337	54624	741.337	1623718	741.337	13359800
		741.544	65100	741.544	55214	741.544	1639863	741.544	13497100
		741.751	65231	741.751	55270	741.751	1655030	741.751	13651500
		741.958	65364	741.958	55363	741.958	1673056	741.958	13787600
		742.164	65833	742.164	55692	742.164	1690362	742.164	13955400
		742.371	66243	742.371	55963	742.371	1707888	742.371	14114800
		742.578	66523	742.578	56285	742.578	1726729	742.578	14290200
		742.785	67043	742.785	56241	742.785	1750430	742.785	14494100
		742.991	67142	742.991	56800	742.991	1771732	742.991	14694800
		743.198	67914	743.198	56820	743.198	1795421	743.198	14915100
		743.405	68428	743.405	57334	743.405	1816887	743.405	15135100
		743.612	68906	743.612	57530	743.612	1841273	743.612	15372200
		743.818	69336	743.818	57621	743.818	1866795	743.818	15610700
		744.025	70020	744.025	58135	744.025	1896144	744.025	15872200
		744.232	70671	744.232	58381	744.232	1922551	744.232	16117800
		744.438	71230	744.438	58482	744.438	1943654	744.438	16332500
		744.645	71418	744.645	58993	744.645	1961542	744.645	16539600
		744.852	71922	744.852	59228	744.852	1980953	744.852	16710700
		745.058	72162	745.058	59182	745.058	2002129	745.058	16901800
		745.265	72465	745.265	59230	745.265	2020694	745.265	17087700
		745.472	72926	745.472	59563	745.472	2041408	745.472	17304200
		745.678	73360	745.678	59792	745.678	2063049	745.678	17538100
		745.885	73817	745.885	59921	745.885	2083359	745.885	17740700
		746.092	74576	746.092	60153	746.092	2111069	746.092	17977200
		746.298	75158	746.298	60676	746.298	2139783	746.298	18250200
		746.505	75735	746.505	60813	746.505	2169365	746.505	18539300
		746.712	76601	746.712	61334	746.712	2200370	746.712	18823600
		746.918	76962	746.918	61541	746.918	2231610	746.918	19119400
		747.125	77530	747.125	61769	747.125	2261839	747.125	19400700
		747.331	78294	747.331	62069	747.331	2294732	747.331	19665600
		747.538	78531	747.538	62664	747.538	2327536	747.538	19955700
		747.745	79562	747.745	62696	747.745	2358838	747.745	20225600
		747.951	80282	747.951	63135	747.951	2389184	747.951	20500000
		748.158	80941	748.158	63396	748.158	2414305	748.158	20709500
		748.364	80694	748.364	63238	748.364	2439047	748.364	20939400
		748.571	81444	748.571	63753	748.571	2468053	748.571	21145000
		748.778	82275	748.778	63766	748.778	2492954	748.778	21334200
		748.984	82331	748.984	64050	748.984	2517825	748.984	21538200
		749.191	82933	749.191	64237	749.191	2541208	749.191	21735200
		749.397	83277	749.397	64234	749.397	2562275	749.397	21907500
		749.604	83185	749.604	64499	749.604	2587416	749.604	22124700
		749.81	83934	749.81	64775	749.81	2615905	749.81	22330900
		750.017	84314	750.017	65268	750.017	2644228	750.017	22565200
		750.223	85065	750.223	65390	750.223	2674743	750.223	22832900
		750.43	85027	750.43	65471	750.43	2707220	750.43	23098600
		750.636	85954	750.636	65810	750.636	2744512	750.636	23389900
		750.843	86608	750.843	66505	750.843	2783038	750.843	23735200
		751.049	87490	751.049	66440	751.049	2820938	751.049	24056200
		751.256	88142	751.256	66842	751.256	2856692	751.256	24347700
		751.462	88555	751.462	67354	751.462	2890631	751.462	24600400
		751.669	89190	751.669	67201	751.669	2920954	751.669	24844200
		751.875	89416	751.875	67510	751.875	2947306	751.875	25037600
		752.082	89620	752.082	67936	752.082	2966752	752.082	25228300
		752.288	90048	752.288	67593	752.288	2986105	752.288	25411000
		752.495	89964	752.495	67769	752.495	3011006	752.495	25561200
		752.701	90613	752.701	68069	752.701	3036438	752.701	25773500
		752.907	90759	752.907	68391	752.907	3067221	752.907	26003300
		753.114	90789	753.114	68333	753.114	3096563	753.114	26251000
		753.32	91390	753.32	68572	753.32	3126080	753.32	26554100
		753.527	91773	753.527	68827	753.527	3161511	753.527	26861300
		753.733	91930	753.733	69418	753.733	3203754	753.733	27195600
		753.94	92819	753.94	69427	753.94	3248595	753.94	27593700
		754.146	93664	754.146	69699	754.146	3291027	754.146	27930400
		754.352	93631	754.352	70012	754.352	3327899	754.352	28289500
		754.559	94449	754.559	70498	754.559	3363048	754.559	28616500
		754.765	94733	754.765	70748	754.765	3401442	754.765	28967000
		754.972	94961	754.972	70668	754.972	3435248	754.972	29232600
		755.178	95257	755.178	70891	755.178	3469111	755.178	29497400
		755.384	95408	755.384	71086	755.384	3496114	755.384	29769100
		755.591	95883	755.591	71205	755.591	3519402	755.591	29987100
		755.797	95528	755.797	71454	755.797	3541496	755.797	30189800
		756.003	95946	756.003	71747	756.003	3568351	756.003	30446000
		756.21	96182	756.21	71589	756.21	3601144	756.21	30713300
		756.416	96182	756.416	72129	756.416	3635547	756.416	30997200
		756.622	96825	756.622	72601	756.622	3670987	756.622	31334500
		756.829	96858	756.829	72401	756.829	3710766	756.829	31715400
		757.035	97461	757.035	72885	757.035	3754930	757.035	32065500
		757.241	97874	757.241	73107	757.241	3802534	757.241	32452800
		757.448	98414	757.448	73710	757.448	3850027	757.448	32839300
		757.654	98500	757.654	74169	757.654	3893010	757.654	33201500
		757.86	99724	757.86	74416	757.86	3938638	757.86	33564100
		758.066	99749	758.066	74641	758.066	3978234	758.066	33877600
		758.273	100389	758.273	74869	758.273	4017365	758.273	34170200
		758.479	100780	758.479	75469	758.479	4053395	758.479	34476800
		758.685	101247	758.685	75474	758.685	4090463	758.685	34736400
		758.892	102263	758.892	75830	758.892	4124421	758.892	35001800
		759.098	102346	759.098	76112	759.098	4153489	759.098	35203000
		759.304	102792	759.304	76630	759.304	4185677	759.304	35428400
		759.51	102949	759.51	76697	759.51	4216580	759.51	35603700
		759.716	103674	759.716	77119	759.716	4235765	759.716	35719900
		759.923	104045	759.923	77462	759.923	4258300	759.923	35851300
		760.129	104112	760.129	77422	760.129	4276499	760.129	35927500
		760.335	104841	760.335	77972	760.335	4301983	760.335	36026600
		760.541	104803	760.541	78014	760.541	4324094	760.541	36133100
		760.748	105217	760.748	78639	760.748	4349108	760.748	36250600
		760.954	105884	760.954	78536	760.954	4376180	760.954	36401000
		761.16	106684	761.16	79275	761.16	4408726	761.16	36639600
		761.366	107332	761.366	79713	761.366	4445594	761.366	36911300
		761.572	108110	761.572	80068	761.572	4489930	761.572	37169600
		761.778	109105	761.778	80570	761.778	4533531	761.778	37434500
		761.985	109657	761.985	81083	761.985	4565869	761.985	37702700
		762.191	110153	762.191	81497	762.191	4594890	762.191	37943700
		762.397	111085	762.397	81867	762.397	4629391	762.397	38140300
		762.603	111773	762.603	82350	762.603	4663747	762.603	38367100
		762.809	112251	762.809	82559	762.809	4700395	762.809	38534000
		763.015	113027	763.015	83127	763.015	4731880	763.015	38756100
		763.222	114193	763.222	83347	763.222	4744469	763.222	38873900
		763.428	114128	763.428	83049	763.428	4754508	763.428	38893000
		763.634	114076	763.634	83551	763.634	4764219	763.634	38903500
		763.84	114656	763.84	83518	763.84	4778455	763.84	38878400
		764.046	115044	764.046	83713	764.046	4797610	764.046	38937400
		764.252	115351	764.252	84095	764.252	4819611	764.252	39099500
		764.458	115790	764.458	84149	764.458	4841970	764.458	39272600
		764.664	116059	764.664	84746	764.664	4869893	764.664	39482700
		764.87	116811	764.87	84867	764.87	4905258	764.87	39685500
		765.076	117870	765.076	85355	765.076	4950417	765.076	39968300
		765.282	118362	765.282	85824	765.282	4988628	765.282	40227600
		765.488	118766	765.488	86452	765.488	5031415	765.488	40588900
		765.695	120178	765.695	86290	765.695	5071061	765.695	40901400
		765.901	120484	765.901	86699	765.901	5108965	765.901	41204400
		766.107	121419	766.107	87281	766.107	5138236	766.107	41384700
		766.313	121466	766.313	86994	766.313	5161970	766.313	41545700
		766.519	122074	766.519	86936	766.519	5172212	766.519	41601800
		766.725	121686	766.725	86965	766.725	5176800	766.725	41665100
		766.931	121844	766.931	87031	766.931	5180518	766.931	41748000
		767.137	122071	767.137	86947	767.137	5180992	767.137	41772100
		767.343	121842	767.343	86911	767.343	5190781	767.343	41802400
		767.549	121526	767.549	86433	767.549	5194272	767.549	41809400
		767.755	121809	767.755	86872	767.755	5198109	767.755	41835500
		767.961	121608	767.961	86644	767.961	5197730	767.961	41862100
		768.167	121338	768.167	86067	768.167	5199274	768.167	41873300
		768.373	121077	768.373	86300	768.373	5205309	768.373	41949500
		768.579	120854	768.579	86504	768.579	5211441	768.579	42019900
		768.785	121167	768.785	86259	768.785	5222017	768.785	42094500
		768.991	120970	768.991	86617	768.991	5235059	768.991	42187000
		769.197	120744	769.197	86245	769.197	5244384	769.197	42235900
		769.402	120750	769.402	86343	769.402	5257199	769.402	42311400
		769.608	120959	769.608	86254	769.608	5265597	769.608	42321800
		769.814	120888	769.814	86077	769.814	5276581	769.814	42387600
		770.02	121005	770.02	86465	770.02	5283710	770.02	42460200
		770.226	121240	770.226	86537	770.226	5295550	770.226	42549800
		770.432	121437	770.432	86211	770.432	5297277	770.432	42556400
		770.638	120749	770.638	85823	770.638	5297084	770.638	42397100
		770.844	120092	770.844	85179	770.844	5280060	770.844	42121600
		771.05	119578	771.05	84515	771.05	5246407	771.05	41720200
		771.256	117971	771.256	83924	771.256	5208009	771.256	41347900
		771.462	117424	771.462	83733	771.462	5179674	771.462	41010400
		771.667	116658	771.667	83237	771.667	5179865	771.667	40766200
		771.873	116099	771.873	82689	771.873	5175956	771.873	40518000
		772.079	115670	772.079	82378	772.079	5171516	772.079	40361100
		772.285	114920	772.285	82176	772.285	5161216	772.285	40211500
		772.491	114266	772.491	82024	772.491	5149292	772.491	40039200
		772.697	113646	772.697	81556	772.697	5138016	772.697	39833500
		772.902	113109	772.902	81342	772.902	5134629	772.902	39639400
		773.108	112175	773.108	80913	773.108	5129782	773.108	39408100
		773.314	112083	773.314	80705	773.314	5125542	773.314	39231400
		773.52	111436	773.52	80428	773.52	5124092	773.52	39156600
		773.726	110659	773.726	79899	773.726	5127503	773.726	39135700
		773.932	110638	773.932	79693	773.932	5140360	773.932	39119700
		774.137	110509	774.137	79401	774.137	5157897	774.137	39102800
		774.343	110129	774.343	79277	774.343	5172840	774.343	39068900
		774.549	110063	774.549	79104	774.549	5169374	774.549	39011600
		774.755	109806	774.755	78890	774.755	5142570	774.755	38819100
		774.961	108699	774.961	78251	774.961	5100245	774.961	38568800
		775.166	107736	775.166	77621	775.166	5054906	775.166	38197500
		775.372	106627	775.372	77149	775.372	5014027	775.372	37824000
		775.578	105802	775.578	76763	775.578	4981811	775.578	37571000
		775.784	105568	775.784	76365	775.784	4965074	775.784	37386900
		775.989	104652	775.989	76171	775.989	4938770	775.989	37247800
		776.195	104479	776.195	75910	776.195	4916083	776.195	37182800
		776.401	103742	776.401	75797	776.401	4900960	776.401	37111000
		776.606	103252	776.606	75497	776.606	4885236	776.606	37023700
		776.812	102884	776.812	75023	776.812	4870535	776.812	36879200
		777.018	102581	777.018	74858	777.018	4849221	777.018	36764400
		777.224	101911	777.224	74564	777.224	4823134	777.224	36660300
		777.429	101955	777.429	74635	777.429	4807583	777.429	36677300
		777.635	101740	777.635	74495	777.635	4794479	777.635	36671800
		777.841	100989	777.841	74126	777.841	4775389	777.841	36611600
		778.046	101134	778.046	74114	778.046	4752408	778.046	36531700
		778.252	101176	778.252	74205	778.252	4736205	778.252	36440100
		778.458	101103	778.458	73968	778.458	4720643	778.458	36379500
		778.663	101079	778.663	73971	778.663	4706769	778.663	36313800
		778.869	101158	778.869	73884	778.869	4679708	778.869	36186900
		779.075	100887	779.075	73419	779.075	4638228	779.075	35959600
		779.28	100547	779.28	73629	779.28	4585169	779.28	35614000
		779.486	100023	779.486	73259	779.486	4530889	779.486	35233600
		779.692	99978	779.692	72895	779.692	4483661	779.692	34792400
		779.897	99142	779.897	72661	779.897	4431475	779.897	34329800
		780.103	98874	780.103	72295	780.103	4383560	780.103	33918400
		780.308	98521	780.308	72259	780.308	4333196	780.308	33542600
		780.514	97650	780.514	72282	780.514	4291522	780.514	33197900
		780.72	97458	780.72	72382	780.72	4268275	780.72	33001100
		780.925	97705	780.925	72324	780.925	4255954	780.925	32843500
		781.131	97512	781.131	72465	781.131	4250163	781.131	32746600
		781.336	97945	781.336	72567	781.336	4241604	781.336	32608900
		781.542	98199	781.542	72304	781.542	4216984	781.542	32412100
		781.748	98048	781.748	72195	781.748	4189113	781.748	32222700
		781.953	98253	781.953	72377	781.953	4162192	781.953	31982100
		782.159	98319	782.159	72530	782.159	4135350	782.159	31674100
		782.364	97925	782.364	72396	782.364	4113727	782.364	31370900
		782.57	97717	782.57	72388	782.57	4087516	782.57	31013800
		782.775	97591	782.775	72046	782.775	4049285	782.775	30649000
		782.981	97461	782.981	72199	782.981	4015475	782.981	30294200
		783.186	97507	783.186	71937	783.186	3978855	783.186	29985100
		783.392	97302	783.392	71708	783.392	3951931	783.392	29638700
		783.597	96865	783.597	71496	783.597	3926794	783.597	29261700
		783.803	96302	783.803	71402	783.803	3895106	783.803	28863700
		784.008	96031	784.008	71374	784.008	3857610	784.008	28496800
		784.214	95624	784.214	71075	784.214	3813048	784.214	28144600
		784.419	94968	784.419	70592	784.419	3769233	784.419	27785000
		784.625	94387	784.625	70364	784.625	3723217	784.625	27401600
		784.83	94130	784.83	70038	784.83	3683036	784.83	27029000
		785.036	93379	785.036	69914	785.036	3646585	785.036	26635500
		785.241	92707	785.241	69718	785.241	3607495	785.241	26303900
		785.447	92741	785.447	69232	785.447	3564378	785.447	25973800
		785.652	91194	785.652	68980	785.652	3523767	785.652	25688300
		785.858	90794	785.858	68723	785.858	3482635	785.858	25432800
		786.063	90438	786.063	68371	786.063	3446132	786.063	25139400
		786.268	89489	786.268	68356	786.268	3411813	786.268	24865700
		786.474	89136	786.474	68379	786.474	3384785	786.474	24694700
		786.679	88928	786.679	68354	786.679	3364567	786.679	24570400
		786.885	88728	786.885	68030	786.885	3344407	786.885	24510900
		787.09	88736	787.09	68109	787.09	3324817	787.09	24460600
		787.296	88446	787.296	67689	787.296	3306082	787.296	24399900
		787.501	88151	787.501	67602	787.501	3282353	787.501	24294500
		787.706	87865	787.706	67363	787.706	3255237	787.706	24126000
		787.912	87384	787.912	66985	787.912	3215782	787.912	23899900
		788.117	86804	788.117	66550	788.117	3172718	788.117	23614900
		788.322	85665	788.322	66250	788.322	3120459	788.322	23327300
		788.528	84708	788.528	65511	788.528	3063876	788.528	23019100
		788.733	83946	788.733	65152	788.733	3013901	788.733	22734100
		788.938	83098	788.938	64673	788.938	2968839	788.938	22482800
		789.144	82121	789.144	64207	789.144	2931137	789.144	22210400
		789.349	81578	789.349	63928	789.349	2896664	789.349	21972800
		789.554	81011	789.554	63330	789.554	2862972	789.554	21772400
		789.76	80457	789.76	63161	789.76	2827263	789.76	21565300
		789.965	79751	789.965	62660	789.965	2788288	789.965	21360400
		790.17	78696	790.17	62294	790.17	2747669	790.17	21121000
		790.376	77911	790.376	61901	790.376	2714816	790.376	20881500
		790.581	77687	790.581	61525	790.581	2684538	790.581	20648300
		790.786	76843	790.786	61330	790.786	2655998	790.786	20385500
		790.992	75973	790.992	60688	790.992	2624630	790.992	20157100
		791.197	75694	791.197	60490	791.197	2586813	791.197	19923800
		791.402	74841	791.402	60166	791.402	2555930	791.402	19686300
		791.607	74191	791.607	59894	791.607	2529000	791.607	19458200
		791.813	73559	791.813	59389	791.813	2507831	791.813	19255500
		792.018	73302	792.018	59129	792.018	2494846	792.018	19081700
		792.223	72471	792.223	59061	792.223	2485771	792.223	18974400
		792.428	72155	792.428	58595	792.428	2478079	792.428	18913200
		792.634	72130	792.634	58424	792.634	2467894	792.634	18814200
		792.839	71988	792.839	58118	792.839	2447466	792.839	18634400
		793.044	71224	793.044	58207	793.044	2418940	793.044	18371100
		793.249	70569	793.249	57556	793.249	2386039	793.249	18059500
		793.455	70114	793.455	57181	793.455	2351780	793.455	17714300
		793.66	69714	793.66	56848	793.66	2315237	793.66	17402300
		793.865	69033	793.865	56287	793.865	2281483	793.865	17119500
		794.07	68589	794.07	56081	794.07	2251756	794.07	16837600
		794.275	67783	794.275	55716	794.275	2223950	794.275	16584200
		794.481	67448	794.481	55287	794.481	2199108	794.481	16321500
		794.686	67002	794.686	54747	794.686	2171687	794.686	16040400
		794.891	66397	794.891	54599	794.891	2138683	794.891	15753600
		795.096	66072	795.096	54234	795.096	2106723	795.096	15463900
		795.301	65663	795.301	53704	795.301	2068819	795.301	15164200
		795.506	64891	795.506	53439	795.506	2034083	795.506	14871800
		795.712	64289	795.712	53050	795.712	1994464	795.712	14585100
		795.917	63969	795.917	52498	795.917	1962519	795.917	14329600
		796.122	63185	796.122	52444	796.122	1935954	796.122	14091600
		796.327	63023	796.327	52071	796.327	1912330	796.327	13896700
		796.532	62941	796.532	51973	796.532	1894045	796.532	13765300
		796.737	62769	796.737	51973	796.737	1874595	796.737	13654200
		796.942	62693	796.942	51710	796.942	1861992	796.942	13591700
		797.147	62719	797.147	51565	797.147	1851057	797.147	13525400
		797.352	62435	797.352	51534	797.352	1834905	797.352	13433800
		797.558	62333	797.558	51471	797.558	1816058	797.558	13294400
		797.763	62192	797.763	51047	797.763	1795871	797.763	13144600
		797.968	61897	797.968	50885	797.968	1770787	797.968	12991500
		798.173	61709	798.173	50764	798.173	1742613	798.173	12833000
		798.378	61323	798.378	50375	798.378	1710316	798.378	12667200
		798.583	61427	798.583	50395	798.583	1672036	798.583	12464000
		798.788	60712	798.788	50219	798.788	1641433	798.788	12242000
		798.993	60747	798.993	49722	798.993	1612738	798.993	12026000
		799.198	60418	799.198	49516	799.198	1585190	799.198	11849100
		799.403	59947	799.403	49813	799.403	1558414	799.403	11688800
		799.608	59794	799.608	49358	799.608	1529376	799.608	11525600
		799.813	59794	799.813	49224	799.813	1505292	799.813	11403300
		800.018	59083	800.018	49229	800.018	1482880	800.018	11276100
		800.223	59160	800.223	49156	800.223	1460003	800.223	11117000
		800.428	59154	800.428	48643	800.428	1440488	800.428	10970700
		800.633	59120	800.633	48814	800.633	1421620	800.633	10836500
		800.838	58750	800.838	48499	800.838	1397848	800.838	10716000
		801.043	58274	801.043	48410	801.043	1373293	801.043	10563200
		801.248	57866	801.248	48294	801.248	1351538	801.248	10424800
		801.453	57762	801.453	48385	801.453	1341906	801.453	10352700
		801.658	57734	801.658	48333	801.658	1338640	801.658	10324400
		801.863	57656	801.863	48207	801.863	1337268	801.863	10301900
		802.068	57666	802.068	48038	802.068	1325876	802.068	10252300
		802.273	57859	802.273	48048	802.273	1309445	802.273	10136100
		802.478	57373	802.478	48007	802.478	1286604	802.478	9998970
		802.683	57135	802.683	48014	802.683	1269233	802.683	9849730
		802.888	57124	802.888	47710	802.888	1254471	802.888	9725700
		803.093	56942	803.093	47724	803.093	1241675	803.093	9586160
		803.298	56617	803.298	47806	803.298	1228972	803.298	9483320
		803.502	56712	803.502	47837	803.502	1216513	803.502	9380370
		803.707	56752	803.707	47730	803.707	1203073	803.707	9252370
		803.912	56629	803.912	47665	803.912	1184138	803.912	9124800
		804.117	56215	804.117	47453	804.117	1168243	804.117	8965510
		804.322	56097	804.322	47317	804.322	1149568	804.322	8809520
		804.527	55643	804.527	47196	804.527	1132492	804.527	8641030
		804.732	55361	804.732	47191	804.732	1111402	804.732	8475080
		804.937	55198	804.937	46685	804.937	1090996	804.937	8296020
		805.141	54835	805.141	46731	805.141	1069779	805.141	8129570
		805.346	54495	805.346	46756	805.346	1049132	805.346	7960150
		805.551	54008	805.551	46420	805.551	1028299	805.551	7769970
		805.756	53714	805.756	46081	805.756	1006068	805.756	7587760
		805.961	53379	805.961	46066	805.961	983032	805.961	7383260
		806.166	52797	806.166	45875	806.166	961488	806.166	7201470
		806.37	52452	806.37	45772	806.37	944189	806.37	7069710
		806.575	52116	806.575	45518	806.575	930806	806.575	6966950
		806.78	51951	806.78	45589	806.78	920229	806.78	6883220
		806.985	51856	806.985	45477	806.985	910156	806.985	6798540
		807.19	51666	807.19	45561	807.19	901027	807.19	6732050
		807.394	51410	807.394	45583	807.394	890945	807.394	6663930
		807.599	51350	807.599	45508	807.599	880248	807.599	6590580
		807.804	51110	807.804	45631	807.804	871705	807.804	6514540
		808.009	50917	808.009	45222	808.009	860606	808.009	6423060
		808.214	50953	808.214	45232	808.214	846145	808.214	6337300
		808.418	50446	808.418	45208	808.418	832282	808.418	6251020
		808.623	50162	808.623	45048	808.623	819587	808.623	6157440
		808.828	50010	808.828	44844	808.828	808315	808.828	6084390
		809.033	49782	809.033	44689	809.033	798423	809.033	6021250
		809.237	49477	809.237	44749	809.237	789709	809.237	5945760
		809.442	49245	809.442	44492	809.442	779327	809.442	5881640
		809.647	49209	809.647	44539	809.647	768194	809.647	5819240
		809.851	48891	809.851	44251	809.851	755675	809.851	5749400
		810.056	48857	810.056	44171	810.056	742447	810.056	5677280
		810.261	48483	810.261	44012	810.261	730796	810.261	5601440
		810.466	48289	810.466	43943	810.466	715839	810.466	5478520
		810.67	47781	810.67	43574	810.67	696710	810.67	5372140
		810.875	47699	810.875	43421	810.875	677369	810.875	5238920
		811.08	47202	811.08	43339	811.08	660054	811.08	5137610
		811.284	46727	811.284	43047	811.284	646166	811.284	5042720
		811.489	46646	811.489	42903	811.489	635306	811.489	4974940
		811.694	46230	811.694	42778	811.694	629707	811.694	4919770
		811.898	45955	811.898	42688	811.898	623424	811.898	4870250
		812.103	45865	812.103	42525	812.103	617099	812.103	4841530
		812.308	45709	812.308	42577	812.308	611040	812.308	4803840
		812.512	45454	812.512	42468	812.512	604044	812.512	4773950
		812.717	45260	812.717	42419	812.717	595930	812.717	4725980
		812.921	45140	812.921	42120	812.921	588108	812.921	4668380
		813.126	44878	813.126	42114	813.126	579468	813.126	4591580
		813.331	44647	813.331	41815	813.331	570101	813.331	4524760
		813.535	44515	813.535	41742	813.535	559681	813.535	4461290
		813.74	44345	813.74	41800	813.74	549181	813.74	4388180
		813.944	44109	813.944	41482	813.944	541376	813.944	4335310
		814.149	44129	814.149	41345	814.149	535296	814.149	4288280
[truncated: 503 more rows]

## Sheet: Figure 3a
	Figure 3a
[truncated: 67 more rows]

## Sheet: Figure 3b
															--		--
[truncated: 4,001 more rows]

[truncated: 30 more sheets: Figure 3c, Figure 3e, Figure 3f, Figure3g, Figure 4b, Supplementary Figure 1, Supplementary Figure 2a, Supplementry Figure 2c, Supplementry Figure 2d, Supplementary Figure 3, Supplementary Figure 4, Supplementary Figure 5, Supplementary Figure 7, Supplementary Figure 9., Supplementary Figure 10, Supplementary Figure 11c, Supplementary Figure 11d, Supplementary Figure 12, Supplementary Figure 13, Supplementary Figure 16 …]
